# Supplementary material for: Separation of sedimentary phytoliths from other biogenic silica particles for triple oxygen isotope analysis
Source: MethodsX. 2025 May 17;14:103373. doi: 10.1016/j.mex.2025.103373 (PMC12152860; doi:10.1016/j.mex.2025.103373)
Supplement: Supplementary file 1 [file mmc1.xlsx]

## Sheet: Table 1
group 1 = increase in phytoliths mass proportion										np = number of particles counted by class				L = length	t = thickness
groupe 2 = no changes in phytoliths mass proportion										nt = total number of particles counted				w = width	r = radius
groupe 3 = decrease in phytoliths mass proportion
		Small pennate diatom (L≤40-20µm, parallelepipedal)						Long pennate diatom (L≥40-20µm, parallelepipedal)						Centric diatoms (cylindrical)						Small sponge spicule (L≤40-20µm, cylindrical)					Long sponge spicule (L≥40-20µm, cylindrical)					Phytolith (full spherical)			Phytolith (parallelepipedal-GSSC)					Phytolith (parallelepipedal-elongate)					Phytolith (parallelepipedal-bulliform)					Phytolith (parallelepipedal-blocky)
Sample	nt	np	L	w	t	Perforations factor	V	np	L	w	t	Perforations factor	V	np	L	r	t	Perforations factor	V	np	L	r	t	V	np	L	r	t	V	np	r	V	np	L	w	t	V	np	L	w	t	V	np	L	w	t	V	np	L
			µm	µm	µm	µm	µm3		µm	µm	µm	µm	µm3		µm	µm	µm	µm	µm3		µm	µm	µm	µm3		µm	µm	µm	µm3		mm	mm		µm	µm	µm	µm3		µm	µm	µm	µm3		µm	µm	µm	µm3		µm
	1777	0.0410805						0.755768						0.039955						0					0.00619021					0.103545			0.0275746					0.00168824					0.00281373					0.0213844
C1 initial		73	25.8333	11.6667	0.5	0.5	5500.35	1343	66.2651	7.16867	1	0.5	318984	71	7.5	6.25	0.5	0.25	2508.08	0	0	0	0	0	11	145	4.58333	4.15	104269	184	8.22255	428259	49	20	5	2	9800	3	50	25	3	11250	5	30	20	4	12000	38	30.1
(+)		89.3987	25.8333	11.6667	0.5	0.5	6735.94	1378.5	66.2651	7.16867	1	0.5	327416	87.182	7.5	6.25	0.5	0.25	3079.7	0	0	0	0	0	17.4804	145	4.58333	4.15	165696	209.173	8.22255	486848	62.5295	20	5	2	12505.9	5	50	25	3	18750	7	30	20	4	16800	49.9524	30.1
(-)		56.6013	25.8333	11.6667	0.5	0.5	4264.75	1307.5	66.2651	7.16867	1	0.5	310553	54.818	7.5	6.25	0.5	0.25	1936.45	0	0	0	0	0	4.51957	145	4.58333	4.15	42840.8	158.827	8.22255	369670	35.4705	20	5	2	7094.1	1	50	25	3	3750	3	30	20	4	7200	26.0476	30.1
C1 theory		73	25.8333	11.6667	0.5	0.5	5500.35	0	0	0	0	0	0	71	7.5	6.25	0.5	0.25	2508.08	0	0	0	0	0	0	0	0	0	0	184	8.22255	428259	49	20	5	2	9800	0	0	0	0	0	5	30	20	4	12000	38	30.1
(+)		89.3987	25.8333	11.6667	0.5	0.5	6735.94	0	0	0	0	0	0	87.182	7.5	6.25	0.5	0.25	3079.7	0	0	0	0	0	0	0	0	0	0	209.173	8.22255	486848	62.5295	20	5	2	12505.9	0	0	0	0	0	7	30	20	4	16800	49.9518	30.1
(-)		56.6013	25.8333	11.6667	0.5	0.5	4264.75	0	0	0	0	0	0	54.818	7.5	6.25	0.5	0.25	1936.45	0	0	0	0	0	0	0	0	0	0	158.827	8.22255	369670	35.4705	20	5	2	7094.1	0	0	0	0	0	3	30	20	4	7200	26.0482	30.1
	1533	0.0874103						0.706458						0.0424005						0.00391389					0.00260926					0.101109			0.0443575					0.00326158					0					0.00782779
C1 filtered 40µm		134	25.8333	11.6667	0.5	0.5	10096.5	1083	50	2.5	1	0.5	67687.5	65	7.5	6.25	0.5	0.25	2296.12	6	27.5	1.95	1.2	1678.64	4	57.1429	1.96429	1.78571	2746.36	155	8.22255	360762	68	20	5	2	13600	5	50	25	3	18750	0	0	0	0	0	12	30.1
(+)		155.674	25.8333	11.6667	0.5	0.5	11729.6	1117.95	50	2.5	1	0.5	69871.7	80.4634	7.5	6.25	0.5	0.25	2842.37	8	27.5	1.95	1.2	2238.19	6	57.1429	1.96429	1.78571	4119.53	178.135	8.22255	414609	83.8	20	5	2	16760	7	50	25	3	26250	0	0	0	0	0	18.763	30.1
(-)		112.326	25.8333	11.6667	0.5	0.5	8463.43	1048.05	50	2.5	1	0.5	65503.3	49.5366	7.5	6.25	0.5	0.25	1749.88	4	27.5	1.95	1.2	1119.1	2	57.1429	1.96429	1.78571	1373.18	131.865	8.22255	306914	52.2	20	5	2	10440	3	50	25	3	11250	0	0	0	0	0	5.23699	30.1
	773	0.274256						0.206986						0.175938						0.00388098					0.0142303					0.231565			0.0452781					0.0181113					0					0.0271669
C4 initial		212	25	6.09155	0.5	0.5	8071.3	160	84.6591	7.72727	1	0.5	52334.7	136	7.5	5.38462	0.5	0.25	4111.29	3	37.5	2.5	2	2119.5	11	138.636	4.77273	4.45455	108592	179	8.1067	399259	35	20	5	2	7000	14	50	25	3	52500	0	0	0	0	0	21	30
(+)		236.312	25	6.09155	0.5	0.5	8996.9	182.078	84.6591	7.72727	1	0.5	59556.2	156.749	7.5	5.38462	0.5	0.25	4738.54	5	37.5	2.5	2	3532.5	17.4542	138.636	4.77273	4.45455	172308	201.987	8.1067	450532	46.33	20	5	2	9265.99	21.2669	50	25	3	79751	0	0	0	0	0	29.859	30
(-)		187.688	25	6.09155	0.5	0.5	7145.7	137.922	84.6591	7.72727	1	0.5	45113.2	115.251	7.5	5.38462	0.5	0.25	3484.03	1	37.5	2.5	2	706.5	4.54583	138.636	4.77273	4.45455	44876.5	156.013	8.1067	347986	23.67	20	5	2	4734.01	6.73307	50	25	3	25249	0	0	0	0	0	12.141	30
C4 theory		212	25	6.09155	0.5	0.5	8071.3	0	0	0	0	0	0	136	7.5	5.38462	0.5	0.25	4111.29	3	37.5	2.5	2	2119.5	0	0	0	0	0	179	8.1067	399259	35	20	5	2	7000	0	0	0	0	0	0	0	0	0	0	21	30
(+)		236.312	25	6.09155	0.5	0.5	8996.9	0	0	0	0	0	0	156.717	7.5	5.38462	0.5	0.25	4737.57	5	37.5	2.5	2	3532.5	0	0	0	0	0	201.937	8.1067	450420	46.3261	20	5	2	9265.22	0	0	0	0	0	0	0	0	0	0	29.8572	30
(-)		187.688	25	6.09155	0.5	0.5	7145.7	0	0	0	0	0	0	115.283	7.5	5.38462	0.5	0.25	3485	1	37.5	2.5	2	706.5	0	0	0	0	0	156.063	8.1067	348097	23.6739	20	5	2	4734.78	0	0	0	0	0	0	0	0	0	0	12.1428	30
	551	0.165154						0.114338						0.214156						0.00362976					0.00544465					0.344828			0.0907441					0.0145191					0.00181488					0.0399274
C4 filtered 40µm		91	25	6.09155	0.5	0.5	3464.57	63	56.9444	6.11111	1	0.5	10961.8	118	7.5	5.38462	0.5	0.25	3567.15	2	37.5	3.75	2.5	2943.75	3	70.8333	2.91667	2.91667	5676.26	190	8.1067	423794	50	20	5	2	10000	8	50	25	3	30000	1	30	20	4	2400	22	30
(+)		108.084	25	6.09155	0.5	0.5	4114.98	77.6407	56.9444	6.11111	1	0.5	13509.2	136.874	7.5	5.38462	0.5	0.25	4137.71	4	37.5	3.75	2.5	5887.5	5	70.8333	2.91667	2.91667	9460.43	211.868	8.1067	472571	63.2155	20	5	2	12643.1	10	50	25	3	37500	3	30	20	4	7200	31.0078	30
(-)		73.9164	25	6.09155	0.5	0.5	2814.16	48.3593	56.9444	6.11111	1	0.5	8414.38	99.1259	7.5	5.38462	0.5	0.25	2996.58	0	37.5	3.75	2.5	0	1	70.8333	2.91667	2.91667	1892.09	168.132	8.1067	375017	36.7845	20	5	2	7356.9	6	50	25	3	22500	0	30	20	4	0	12.9922	30
	1201	0.308909						0.381349						0.062448						0					0.0191507					0.169026			0.0324729					0.011657					0					0.0149875
C5 initial		371	28.4659	6.25	0.5	0.5	16501.3	458	93.1985	10.8272	1	0.5	231079	75	7.5	8.23529	0.5	0.25	3526.01	0	0	0	0	0	23	133.333	4.02778	5.72727	128404	203	8.25099	477399	39	20	5	2	7800	14	50	25	3	52500	0	0	0	0	0	18	29.9
(+)		402.384	28.4659	6.25	0.5	0.5	17897.2	490.992	93.1985	10.8272	1	0.5	247725	91.4356	7.5	8.23529	0.5	0.25	4298.7	0	0	0	0	0	32.3094	133.333	4.02778	5.72727	180377	228.456	8.25099	537266	51.0398	20	5	2	10208	21.2908	50	25	3	79840.4	0	0	0	0	0	26.253	29.9
(-)		339.616	28.4659	6.25	0.5	0.5	15105.4	425.008	93.1985	10.8272	1	0.5	214433	58.5644	7.5	8.23529	0.5	0.25	2753.31	0	0	0	0	0	13.6906	133.333	4.02778	5.72727	76431.9	177.544	8.25099	417533	26.9602	20	5	2	5392.04	6.70922	50	25	3	25159.6	0	0	0	0	0	9.74697	29.9
C5 theory		371	28.4659	6.25	0.5	0.5	16501.3	0	0	0	0	0	0	75	7.5	8.23529	0.5	0.25	3526.01	0	0	0	0	0	0	0	0	0	0	203	8.25099	477399	39	20	5	2	7800	0	0	0	0	0	0	0	0	0	0	18	29.9
(+)		402.384	28.4659	6.25	0.5	0.5	17897.2	0	0	0	0	0	0	91.4346	7.5	8.23529	0.5	0.25	4298.66	0	0	0	0	0	0	0	0	0	0	228.452	8.25099	537256	51.0395	20	5	2	10207.9	0	0	0	0	0	0	0	0	0	0	20	29.9
(-)		339.616	28.4659	6.25	0.5	0.5	15105.4	0	0	0	0	0	0	58.5654	7.5	8.23529	0.5	0.25	2753.36	0	0	0	0	0	0	0	0	0	0	177.548	8.25099	417543	26.9605	20	5	2	5392.1	0	0	0	0	0	0	0	0	0	0	16	29.9
	821	0.295981						0.306943						0.0401949						0.00365408					0.0146163					0.264312			0.0511571					0.0158343					0					0.00609013
C5 filtered 40µm		243	28.4659	6.25	0.5	0.5	10808.1	252	62.5	4.29487	1	0.5	33822.1	33	7.5	8.23529	0.5	0.25	1551.44	3	25	1.25	1.25	367.969	12	88.5417	2.375	2.10417	18573.8	217	8.25099	510323	42	20	5	2	8400	13	50	25	3	48750	0	0	0	0	0	5	29.9
(+)		268.636	28.4659	6.25	0.5	0.5	11948.4	277.902	62.5	4.29487	1	0.5	37298.6	44.0307	7.5	8.23529	0.5	0.25	2070.04	5	25	1.25	1.25	613.281	18.7398	88.5417	2.375	2.10417	29005.9	241.765	8.25099	568563	54.3731	20	5	2	10874.6	20.0107	50	25	3	75040.2	0	0	0	0	0	7	29.9
(-)		217.364	28.4659	6.25	0.5	0.5	9667.91	226.098	62.5	4.29487	1	0.5	30345.6	21.9693	7.5	8.23529	0.5	0.25	1032.85	1	25	1.25	1.25	122.656	5.26016	88.5417	2.375	2.10417	8141.78	192.235	8.25099	452084	29.6269	20	5	2	5925.38	5.98929	50	25	3	22459.8	0	0	0	0	0	3	29.9
	1355	0.416974						0.388192						0.00590406						0					0.0147601					0.113653			0.0501845					0.00516605					0					0.00516605
C6 initial		565	25	7.5	0.5	0.5	26484.4	526	88.9009	8.18966	1	0.5	191482	8	7.5	6.5625	0.5	0.25	297.319	0	0	0	0	0	20	111.875	2.625	2.25	47423.8	154	7.67565	291564	68	20	5	2	13600	7	50	25	3	26250	0	0	0	0	0	7	30
(+)		600.573	25	7.5	0.5	0.5	28151.9	561.161	88.9009	8.18966	1	0.5	204281	10	7.5	6.5625	0.5	0.25	371.648	0	0	0	0	0	28.7005	111.875	2.625	2.25	68054.3	176.899	7.67565	334919	83.7518	20	5	2	16750.4	9	50	25	3	33750	0	0	0	0	0	9	30
(-)		529.427	25	7.5	0.5	0.5	24816.9	490.839	88.9009	8.18966	1	0.5	178682	6	7.5	6.5625	0.5	0.25	222.989	0	0	0	0	0	11.2995	111.875	2.625	2.25	26793.4	131.101	7.67565	248210	52.2482	20	5	2	10449.6	5	50	25	3	18750	0	0	0	0	0	5	30
C6 theory		565	25	7.5	0.5	0.5	26484.4	0	0	0	0	0	0	8	7.5	6.5625	0.5	0.25	297.319	0	0	0	0	0	0	0	0	0	0	154	7.67565	291564	68	20	5	2	13600	0	0	0	0	0	0	0	0	0	0	7	30
(+)		600.573	25	7.5	0.5	0.5	28151.9	0	0	0	0	0	0	10	7.5	6.5625	0.5	0.25	371.648	0	0	0	0	0	0	0	0	0	0	176.879	7.67565	334881	83.7462	20	5	2	16749.2	0	0	0	0	0	0	0	0	0	0	9	30
(-)		529.427	25	7.5	0.5	0.5	24816.9	0	0	0	0	0	0	6	7.5	6.5625	0.5	0.25	222.989	0	0	0	0	0	0	0	0	0	0	131.121	7.67565	248248	52.2538	20	5	2	10450.8	0	0	0	0	0	0	0	0	0	0	5	30
	1155	0.375758						0.371429						0.00952381						0.0025974					0.00606061					0.150649			0.0606061					0.00779221					0.00519481					0.0103896
C6 filtered 40µm		434	25	7.5	0.5	0.5	20343.8	429	50	10.3448	1	0.5	110948	11	7.5	6.5625	0.5	0.25	408.813	3	25	1	1	235.5	7	69.2857	1.42857	1.42857	3107.96	174	7.67565	329430	70	20	5	2	14000	9	50	25	3	33750	6	30	20	4	14400	12	30
(+)		466.261	25	7.5	0.5	0.5	21856	461.186	50	10.3448	1	0.5	119272	17.4696	7.5	6.5625	0.5	0.25	649.253	5	25	1	1	392.5	9	69.2857	1.42857	1.42857	3995.95	197.827	7.67565	374541	85.8938	20	5	2	17178.8	11	50	25	3	41250	8	30	20	4	19200	18.7543	30
(-)		401.739	25	7.5	0.5	0.5	18831.5	396.814	50	10.3448	1	0.5	102624	4.53044	7.5	6.5625	0.5	0.25	168.373	1	25	1	1	78.5	5	69.2857	1.42857	1.42857	2219.97	150.173	7.67565	284318	54.1062	20	5	2	10821.2	7	50	25	3	26250	4	30	20	4	9600	5.24572	30
	2310	0.336797						0.515152						0.00735931						0					0.00995671					0.074026			0.0367965					0.0112554					0.000865801					0.00779221
C7 initial		778	33.3	8.2	0.5	0.5	53110.2	1190	77.6316	20.2632	1	0.5	935971	17	7.5	6.25	0.5	0.25	600.525	0	0	0	0	0	23	92.3913	2.77174	2.51087	50807.7	171	10	715920	85	20	5	2	17000	26	50	25	3	97500	2	30	20	4	4800	18	29.9
(+)		822.521	33.3	8.2	0.5	0.5	56149.4	1237.08	77.6316	20.2632	1	0.5	973001	25.0515	7.5	6.25	0.5	0.25	884.944	0	0	0	0	0	32.3529	92.3913	2.77174	2.51087	71468.5	195.663	10	819178	102.735	20	5	2	20546.9	35.9377	50	25	3	134766	4	30	20	4	9600	26.2831	29.9
(-)		733.479	33.3	8.2	0.5	0.5	50070.9	1142.92	77.6316	20.2632	1	0.5	898942	8.9485	7.5	6.25	0.5	0.25	316.106	0	0	0	0	0	13.6471	92.3913	2.77174	2.51087	30146.8	146.337	10	612662	67.2653	20	5	2	13453.1	16.0623	50	25	3	60233.7	0	30	20	4	0	9.71689	29.9
C7 theory		778	33.3	8.2	0.5	0.5	53110.2	0	0	0	0	0	0	17	7.5	6.25	0.5	0.25	600.525	0	0	0	0	0	0	0	0	0	0	171	10	715920	85	20	5	2	17000	0	0	0	0	0	2	30	20	4	4800	18	29.9
(+)		822.521	33.3	8.2	0.5	0.5	56149.4	0	0	0	0	0	0	25.0514	7.5	6.25	0.5	0.25	884.941	0	0	0	0	0	0	0	0	0	0	195.661	10	819169	102.734	20	5	2	20546.8	0	0	0	0	0	4	30	20	4	9600	26.283	29.9
(-)		733.479	33.3	8.2	0.5	0.5	50070.9	0	0	0	0	0	0	8.94858	7.5	6.25	0.5	0.25	316.109	0	0	0	0	0	0	0	0	0	0	146.339	10	612671	67.266	20	5	2	13453.2	0	0	0	0	0	0	30	20	4	0	9.71697	29.9
	2040	0.57549						0.294608						0.00784314						0					0.00245098					0.0710784			0.0431373					0.00490196					0					0.000490196
C7 filtered 40µm		1174	33.3	8.2	0.5	0.5	80143.1	601	50	7.5	1	0.5	112688	16	7.5	6.25	0.5	0.25	565.2	0	0	0	0	0	5	55	1	1	863.5	145	10	607067	88	20	5	2	17600	10	50	25	3	37500	0	0	0	0	0	1	29.9
(+)		1217.76	33.3	8.2	0.5	0.5	83130.1	641.356	50	8.5	1	0.5	136288	23.8092	7.5	6.25	0.5	0.25	841.06	0	0	0	0	0	7	55	1	1	1208.9	167.747	10	702302	105.985	20	5	2	21197.1	12	50	25	3	45000	0	0	0	0	0	3	29.9
(-)		1130.24	33.3	8.2	0.5	0.5	77156.1	560.644	50	9.5	1	0.5	133153	8.19081	7.5	6.25	0.5	0.25	289.34	0	0	0	0	0	3	55	1	1	518.1	122.253	10	511831	70.0145	20	5	2	14002.9	8	50	25	3	30000	0	0	0	0	0	0	29.9
	1845	0.394038						0.302981						0.168564						0.00379404					0.00867209					0.0878049			0.0243902					0.00813008					0					0.00162602
C8 initial		727	30.1923	6.63462	0.5	0.5	36407.1	559	61.3874	10.3141	1	0.5	176968	311	7.5	4.46828	0.5	0.25	7723.73	7	33.9286	2.5	2.5	4660.94	16	120.312	4.14062	3.75	102709	162	8.18457	371852	45	20	5	2	9000	15	50	25	3	56250	0	0	0	0	0	3	30
(+)		768.138	30.1923	6.63462	0.5	0.5	38467.3	597.689	61.3874	10.3141	1	0.5	189216	342.517	7.5	4.46828	0.5	0.25	8506.47	9	33.9286	2.5	2.5	5992.63	23.8059	120.312	4.14062	3.75	152818	185.826	8.18457	426543	57.9867	20	5	2	11597.3	22.5601	50	0	3	0	0	0	0	0	0	5	30
(-)		685.862	30.1923	6.63462	0.5	0.5	34347	520.311	61.3874	10.3141	1	0.5	164720	279.483	7.5	4.46828	0.5	0.25	6940.99	5	33.9286	2.5	2.5	3329.24	8.19407	120.312	4.14062	3.75	52600.4	138.174	8.18457	317162	32.0133	20	5	2	6402.65	7.43987	50	25	3	27899.5	0	0	0	0	0	1	30
C8 theory		727	30.1923	6.63462	0.5	0.5	36407.1	0	0	0	0	0	0	311	7.5	4.46828	0.5	0.25	7723.73	7	33.9286	2.5	2.5	4660.94	0	0	0	0	0	162	8.18457	371852	45	20	5	2	9000	0	0	0	0	0	0	0	0	0	0	3	30
(+)		768.138	30.1923	6.63462	0.5	0.5	38467.3	0	0	0	0	0	0	342.498	7.5	4.46828	0.5	0.25	8505.99	9	33.9286	2.5	2.5	5992.63	0	0	0	0	0	185.819	8.18457	426527	57.9858	20	5	2	11597.2	0	0	0	0	0	0	0	0	0	0	5	30
(-)		685.862	30.1923	6.63462	0.5	0.5	34347	0	0	0	0	0	0	279.502	7.5	4.46828	0.5	0.25	6941.47	5	33.9286	2.5	2.5	3329.24	0	0	0	0	0	138.181	8.18457	317178	32.0142	20	5	2	6402.85	0	0	0	0	0	0	0	0	0	0	1	30
	1192	0.421141						0.322987						0.0998322						0.0033557					0.0033557					0.0897651			0.0478188					0.00838926					0.000838926					0.00251678
C8 filtered 40µm		502	30.1923	6.63462	0.5	0.5	25139.5	385	62.5	7.09677	1	0.5	85383.1	119	7.5	4.46828	0.5	0.25	2955.38	4	28.125	3.125	2.5625	3337.94	4	62.5	1.125	1.125	993.516	107	8.18457	245606	57	20	5	2	11400	10	50	25	3	37500	1	30	20	4	2400	3	30
(+)		535.411	30.1923	6.63462	0.5	0.5	26812.6	416.644	62.5	7.09677	1	0.5	92400.8	139.286	7.5	4.46828	0.5	0.25	3459.18	6	28.125	3.125	2.5625	5006.9	6	62.5	1.125	1.125	1490.27	126.343	8.18457	290006	71.4395	20	5	2	14287.9	12	50	25	3	45000	3	30	20	4	7200	7	30
(-)		468.589	30.1923	6.63462	0.5	0.5	23466.3	353.356	62.5	7.09677	1	0.5	78365.3	98.7142	7.5	4.46828	0.5	0.25	2451.58	2	28.125	3.125	2.5625	1668.97	2	62.5	1.125	1.125	496.758	87.657	8.18457	201207	42.5605	20	5	2	8512.09	8	50	25	3	30000	0	30	20	4	0	5	30
	2158	0.242817						0.560704						0.0440222						0					0.00880445					0.0634847			0.0546803					0.0152919					0.000926784					0.00926784
C9 initial		524	25	7.5	0.5	0.5	24562.5	1210	61.9681	8.93617	1	0.5	335023	95	7.5	4.76485	0.5	0.25	2525.21	0	0	0	0	0	19	66.4474	1.38158	1.38158	7566.8	137	8.10547	305439	118	20	5	2	23600	33	50	25	3	123750	2	30	20	4	4800	20	30
(+)		563.041	25	7.5	0.5	0.5	26392.6	1255.19	61.9681	8.93617	1	0.5	347535	113.678	7.5	4.76485	0.5	0.25	3021.71	0	0	0	0	0	27.5057	66.4474	1.38158	1.38158	10954.2	159.201	8.10547	354936	138.701	20	5	2	27740.2	44.1729	50	25	3	165648	4	30	20	4	9600	28.7247	30
(-)		484.959	25	7.5	0.5	0.5	22732.4	1164.81	61.9681	8.93617	1	0.5	322511	76.3215	7.5	4.76485	0.5	0.25	2028.72	0	0	0	0	0	10.4943	66.4474	1.38158	1.38158	4179.37	114.799	8.10547	255942	97.2992	20	5	2	19459.8	21.8271	50	25	3	81851.5	0	30	20	4	0	11.2753	30
C9 theory		524	25	7.5	0.5	0.5	24562.5	0	0	0	0	0	0	95	7.5	4.76485	0.5	0.25	2525.21	0	0	0	0	0	0	0	0	0	0	137	8.10547	305439	118	20	5	2	23600	0	0	0	0	0	2	30	20	4	4800	20	30
(+)		563.041	25	7.5	0.5	0.5	26392.6	0	0	0	0	0	0	113.68	7.5	4.76485	0.5	0.25	3021.75	0	0	0	0	0	0	0	0	0	0	159.203	8.10547	354941	138.703	20	5	2	27740.5	0	0	0	0	0	4	30	20	4	9600	28.7248	30
(-)		484.959	25	7.5	0.5	0.5	22732.4	0	0	0	0	0	0	76.3201	7.5	4.76485	0.5	0.25	2028.68	0	0	0	0	0	0	0	0	0	0	114.797	8.10547	255937	97.2973	20	5	2	19459.5	0	0	0	0	0	0	30	20	4	0	11.2752	30
	1735	0.614986						0.193084						0.0697406						0					0.00518732					0.0743516			0.0368876					0.00230548					0					0.00288184
C9 filtered 40µm		1067	25	7.5	0.5	0.5	50015.6	335	64.1418	11.5224	1	0.5	123794	121	7.5	4.76485	0.5	0.25	3216.32	0	0	0	0	0	9	50	1.25	1.25	2207.81	129	8.10547	287603	64	20	5	2	12800	4	38.125	10	3	4575	0	0	0	0	0	5	30
(+)		1106.73	25	7.5	0.5	0.5	51877.8	367.225	64.1418	11.5224	1	0.5	135702	141.795	7.5	4.76485	0.5	0.25	3769.07	0	0	0	0	0	11	50	1.25	1.25	2698.44	150.418	8.10547	335353	79.3881	20	5	2	15877.6	6	38.125	10	3	6862.5	0	0	0	0	0	7	30
(-)		1027.27	25	7.5	0.5	0.5	48153.5	302.775	64.1418	11.5224	1	0.5	111885	100.205	7.5	4.76485	0.5	0.25	2663.58	0	0	0	0	0	7	50	1.25	1.25	1717.19	107.582	8.10547	239853	48.6119	20	5	2	9722.38	2	38.125	10	3	2287.5	0	0	0	0	0	3	30
	1371	0.429613						0.310722						0.0525164						0					0.00729395					0.0897155			0.0802334					0.00875274					0					0.0196937
C12 initial		589	37.5	10	0.5	0.5	55218.8	426	77.3707	10.9914	1	0.5	181137	72	7.5	6.25	0.5	0.25	2543.4	0	0	0	0	0	10	76.25	2	1.875	9539.59	123	10	514960	110	20	5	2	22000	12	50	25	3	45000	0	0	0	0	0	27	30.1
(+)		624.925	37.5	10	0.5	0.5	58586.7	459.586	77.3707	10.9914	1	0.5	195418	88.1886	7.5	6.25	0.5	0.25	3115.26	0	0	0	0	0	16.1754	76.25	2	1.875	15430.7	143.739	10	601789	129.715	20	5	2	25942.9	18.7599	50	25	3	70349.5	0	0	0	0	0	37.0837	30.1
(-)		553.075	37.5	10	0.5	0.5	51850.8	392.414	77.3707	10.9914	1	0.5	166857	55.8114	7.5	6.25	0.5	0.25	1971.54	0	0	0	0	0	3.82458	76.25	2	1.875	3648.49	102.261	10	428131	90.2853	20	5	2	18057.1	5.24014	50	25	3	19650.5	0	0	0	0	0	16.9163	30.1
C12 theory		589	37.5	10	0.5	0.5	55218.8	0	0	0	0	0	0	72	7.5	6.25	0.5	0.25	2543.4	0	0	0	0	0	0	0	0	0	0	123	10	514960	110	20	5	2	22000	0	0	0	0	0	0	0	0	0	0	27	30.1
(+)		624.925	37.5	10	0.5	0.5	58586.7	0	0	0	0	0	0	88.1879	7.5	6.25	0.5	0.25	3115.24	0	0	0	0	0	0	0	0	0	0	143.738	10	601783	129.713	20	5	2	25942.7	0	0	0	0	0	0	0	0	0	0	37.0835	30.1
(-)		553.075	37.5	10	0.5	0.5	51850.8	0	0	0	0	0	0	55.8121	7.5	6.25	0.5	0.25	1971.56	0	0	0	0	0	0	0	0	0	0	102.262	10	428137	90.2865	20	5	2	18057.3	0	0	0	0	0	0	0	0	0	0	16.9165	30.1
	987	0.365755						0.306991						0.0344478						0.00101317					0.00607903					0.101317			0.163121					0.0070922					0.00202634					0.0121581
C12 filtered 40µm		361	37.5	10	0.5	0.5	33843.8	303	50	12.5	1	0.5	94687.5	34	7.5	6.25	0.5	0.25	1201.05	1	25	2.5	2.5	490.625	6	72.9167	2.5	2.5	8585.94	100	10	418667	161	20	5	2	32200	7	50	25	3	26250	2	30	20	4	4800	12	30.1
(+)		390.658	37.5	10	0.5	0.5	36624.2	331.402	50	12.5	1	0.5	103563	45.2301	7.5	6.25	0.5	0.25	1597.75	3	25	2.5	2.5	1471.88	8	72.9167	2.5	2.5	11447.9	118.581	10	496457	183.751	20	5	2	36750.2	9	50	25	3	33750	4	30	20	4	9600	18.7482	30.1
(-)		331.342	37.5	10	0.5	0.5	31063.3	274.598	50	12.5	1	0.5	85811.9	22.7699	7.5	6.25	0.5	0.25	804.347	0	25	2.5	2.5	0	4	72.9167	2.5	2.5	5723.96	81.4194	10	340876	138.249	20	5	2	27649.8	5	50	25	3	18750	0	30	20	4	0	5.25176	30.1
	1360	0.202941						0.477941						0.191912						0					0.00735294					0.0625			0.0455882					0.00661765					0					0.00514706
C14 initial		276	25	12.5	0.5	0.5	21562.5	650	70.0721	12.7404	1	0.5	290142	261	7.5	6.25	0.5	0.25	9219.83	0	0	0	0	0	10	105	4.225	3.475	56998.9	85	8.19235	195665	62	20	5	2	12400	9	50	25	3	33750	0	0	0	0	0	7	30
(+)		305.071	25	12.5	0.5	0.5	23833.7	686.105	70.0721	12.7404	1	0.5	306259	289.465	7.5	6.25	0.5	0.25	10225.3	0	0	0	0	0	16.1752	105	4.225	3.475	92197.1	102.496	8.19235	235941	77.0772	20	5	2	15415.4	11	50	25	3	41250	0	0	0	0	0	9	30
(-)		246.929	25	12.5	0.5	0.5	19291.3	613.895	70.0721	12.7404	1	0.5	274026	232.535	7.5	6.25	0.5	0.25	8214.31	0	0	0	0	0	3.82476	105	4.225	3.475	21800.8	67.5035	8.19235	155389	46.9228	20	5	2	9384.57	7	50	25	3	26250	0	0	0	0	0	5	30
C14 theory		276	25	12.5	0.5	0.5	21562.5	0	0	0	0	0	0	261	7.5	6.25	0.5	0.25	9219.83	0	0	0	0	0	0	0	0	0	0	85	8.19235	195665	62	20	5	2	12400	0	0	0	0	0	0	0	0	0	0	7	30
(+)		305.071	25	12.5	0.5	0.5	23833.7	0	0	0	0	0	0	289.467	7.5	6.25	0.5	0.25	10225.4	0	0	0	0	0	0	0	0	0	0	102.497	8.19235	235942	77.0774	20	5	2	15415.5	0	0	0	0	0	0	0	0	0	0	9	30
(-)		246.929	25	12.5	0.5	0.5	19291.3	0	0	0	0	0	0	232.533	7.5	6.25	0.5	0.25	8214.22	0	0	0	0	0	0	0	0	0	0	67.5031	8.19235	155388	46.9226	20	5	2	9384.51	0	0	0	0	0	0	0	0	0	0	5	30
	1237	0.241714						0.438157						0.119644						0.000808407					0.00242522					0.0889248			0.0856912					0.0113177					0					0.0105093
C14 filtered 40µm		299	25	12.5	0.5	0.5	23359.4	542	57.2917	13.125	1	0.5	203779	148	7.5	6.25	0.5	0.25	5228.1	1	37.5	6.25	6.75	4570.17	3	141.667	3.33333	2.16667	13011.4	110	8.19235	253214	106	20	5	2	21200	14	50	25	3	52500	0	0	0	0	0	13	30
(+)		328.513	25	12.5	0.5	0.5	25665.1	576.203	57.2917	13.125	1	0.5	216639	170.373	7.5	6.25	0.5	0.25	6018.41	3	37.5	6.25	6.75	13710.5	5	141.667	3.33333	2.16667	21685.6	129.621	8.19235	298381	125.295	20	5	2	25059.1	21.292	50	25	3	79845.1	0	0	0	0	0	20.0296	30
(-)		269.487	25	12.5	0.5	0.5	21053.7	507.797	57.2917	13.125	1	0.5	190920	125.627	7.5	6.25	0.5	0.25	4437.79	0	37.5	6.25	6.75	0	1	141.667	3.33333	2.16667	4337.12	90.3786	8.19235	208046	86.7045	20	5	2	17340.9	6.70797	50	25	3	25154.9	0	0	0	0	0	5.97035	30
	768	0						0.627604						0.0364583						0					0.00390625					0.178385			0.125					0.0104167					0					0.0182292
C15 initial		0	0	0	0	0	0	482	60.7	17.4	1	0.5	254539	28	7.5	3.75	0.5	0.25	576.975	0	0	0	0	0	3	116.667	3.66667	2.83333	14012.2	137	8.12993	308212	96	20	5	2	19200	8	50	25	3	30000	0	0	0	0	0	14	29.9
(+)		0	0	0	0	0	0	508.259	60.7	17.4	1	0.5	268407	38.1805	7.5	3.75	0.5	0.25	786.758	0	0	0	0	0	5	116.667	3.66667	2.83333	23353.8	157.795	8.12993	354994	113.964	20	5	2	22792.7	10	50	25	3	37500	0	0	0	0	0	21.2665	29.9
(-)		0	0	0	0	0	0	455.741	60.7	17.4	1	0.5	240672	17.8195	7.5	3.75	0.5	0.25	367.192	0	0	0	0	0	1	116.667	3.66667	2.83333	4670.75	116.205	8.12993	261430	78.0363	20	5	2	15607.3	6	50	25	3	22500	0	0	0	0	0	6.7335	29.9
C15 theory		0	0	0	0	0	0	0	0	0	0	0	0	28	7.5	3.75	0.5	0.25	576.975	0	0	0	0	0	0	0	0	0	0	137	8.12993	308212	96	20	5	2	19200	0	0	0	0	0	0	0	0	0	0	14	29.9
(+)		0	0	0	0	0	0	0	0	0	0	0	0	38.1805	7.5	3.75	0.5	0.25	786.758	0	0	0	0	0	0	0	0	0	0	157.795	8.12993	354994	113.964	20	5	2	22792.7	0	0	0	0	0	0	0	0	0	0	21.2665	29.9
(-)		0	0	0	0	0	0	0	0	0	0	0	0	17.8195	7.5	3.75	0.5	0.25	367.192	0	0	0	0	0	0	0	0	0	0	116.205	8.12993	261430	78.0363	20	5	2	15607.3	0	0	0	0	0	0	0	0	0	0	6.7335	29.9
	832	0.161058						0.516827						0.00841346						0.00120192					0.00120192					0.132212			0.167067					0.00721154					0					0.00360577
C15 filtered 40µm		134	18.75	6.25	0.5	0.5	3925.78	430	50	12.5	1	0.5	134375	7	7.5	3.75	0.5	0.25	144.244	1	25	6.25	5	2943.75	1	116.667	3.66667	2.83333	4670.75	110	8.12993	247469	139	20	5	2	27800	6	50	25	3	22500	0	0	0	0	0	3	29.9
(+)		154.781	18.75	6.25	0.5	0.5	4534.61	458.252	50	12.5	1	0.5	143204	9	7.5	3.75	0.5	0.25	185.456	3	25	6.25	5	8831.25	3	116.667	3.66667	2.83333	14012.2	129.15	8.12993	290550	160.09	20	5	2	32017.9	8	50	25	3	30000	0	0	0	0	0	5	29.9
(-)		113.219	18.75	6.25	0.5	0.5	3316.95	401.748	50	12.5	1	0.5	125546	5	7.5	3.75	0.5	0.25	103.031	0	25	6.25	5	0	0	116.667	3.66667	2.83333	0	90.8504	8.12993	204388	117.91	20	5	2	23582.1	4	50	25	3	15000	0	0	0	0	0	1	29.9
	435	0.0758621						0.0712644						0.211494						0					0.0321839					0.494253			0.0758621					0.0137931					0					0.0252874
C20 initial		33	36.5909	2.5	0.5	0.5	754.688	31	71.7742	13.7903	0.5	0.5	7670.87	92	10	5.45	0.5	0.25	3755.44	0	0	0	0	0	14	119.643	4.01786	3.21429	81508.8	215	5.55	153881	33	14	10.4	1	4804.8	6	27.1	7.5	1	1219.5	0	0	0	0	0	11	34.1
(+)		43.8238	36.5909	2.5	0.5	0.5	1002.22	41.5168	71.7742	13.7903	0.5	0.5	10273.2	108.694	10	5.45	0.5	0.25	4436.88	0	0	0	0	0	21.2147	119.643	4.01786	3.21429	123513	235.438	5.55	168509	43.8238	14	10.4	1	6380.75	8	27.1	7.5	1	1626	0	0	0	0	0	17.4179	34.1
(-)		22.1762	36.5909	2.5	0.5	0.5	507.154	20.4832	71.7742	13.7903	0.5	0.5	5068.52	75.3063	10	5.45	0.5	0.25	3074	0	0	0	0	0	6.78533	119.643	4.01786	3.21429	39504.6	194.562	5.55	139253	22.1762	14	10.4	1	3228.85	4	27.1	7.5	1	813	0	0	0	0	0	4.58213	34.1
C20 theory		33	36.5909	2.5	0.5	0.5	754.688	0	0	0	0	0	0	92	10	5.45	0.5	0.25	3755.44	0	0	0	0	0	0	0	0	0	0	215	5.55	153881	33	14	10.4	1	4804.8	0	0	0	0	0	0	0	0	0	0	11	34.1
(+)		43.8238	36.5909	2.5	0.5	0.5	1002.22	0	0	0	0	0	0	108.694	10	5.45	0.5	0.25	4436.88	0	0	0	0	0	0	0	0	0	0	235.438	5.55	168509	43.8238	14	10.4	1	6380.75	0	0	0	0	0	0	0	0	0	0	17.4179	34.1
(-)		22.1762	36.5909	2.5	0.5	0.5	507.154	0	0	0	0	0	0	75.3063	10	5.45	0.5	0.25	3074	0	0	0	0	0	0	0	0	0	0	194.562	5.55	139253	22.1762	14	10.4	1	3228.85	0	0	0	0	0	0	0	0	0	0	4.58213	34.1
	566	0.106007						0.102473						0.185512						0					0.0176678					0.4947			0.0477032					0.0106007					0					0.0353357
C20 filtered 40µm		60	36.5909	2.5	0.5	0.5	1372.16	58	71.7742	13.7903	0.5	0.5	14351.9	105	10	5.45	0.5	0.25	4286.1	0	0	0	0	0	10	92.5	3.25	2.875	30270.3	280	5.55	200404	27	14	10.4	1	3931.2	6	27.1	7.5	1	1219.5	0	0	0	0	0	20	34.1
(+)		74.3549	36.5909	2.5	0.5	0.5	1700.44	72.1414	71.7742	13.7903	0.5	0.5	17851.2	123.126	10	5.45	0.5	0.25	5025.99	0	0	0	0	0	12	92.5	3.25	2.875	36324.4	303.314	5.55	217090	29	14	10.4	1	4222.4	8	27.1	7.5	1	1626	0	0	0	0	0	28.6091	34.1
(-)		45.6451	36.5909	2.5	0.5	0.5	1043.87	43.8586	71.7742	13.7903	0.5	0.5	10852.7	86.8744	10	5.45	0.5	0.25	3546.21	0	0	0	0	0	8	92.5	3.25	2.875	24216.3	256.686	5.55	183717	25	14	10.4	1	3640	4	27.1	7.5	1	813	0	0	0	0	0	11.3909	34.1
	613	0						0.433931						0.0831974						0					0.0146819					0.336052			0.106036					0.0130506					0					0.00978793
C21 initial		0	0	0	0	0	0	266	37.8289	6	0.5	0.5	15093.8	51	7.5	6.25	0.5	0.25	1801.58	0	0	0	0	0	9	98.6111	3.88889	3.61111	41930.3	206	4.75	92430.7	65	14	10.4	1	9464	8	26.6	7.3	1	1553.44	0	0	0	0	0	6	20.4
(+)		0	0	0	0	0	0	290.051	37.8289	6	0.5	0.5	16458.5	64.4023	7.5	6.25	0.5	0.25	2275.01	0	0	0	0	0	11	98.6111	3.88889	3.61111	51248.1	228.922	4.75	102716	79.9408	14	10.4	1	11639.4	10	26.6	7.3	1	1941.8	0	0	0	0	0	8	20.4
(-)		0	0	0	0	0	0	241.949	37.8289	6	0.5	0.5	13729	37.5977	7.5	6.25	0.5	0.25	1328.14	0	0	0	0	0	7	98.6111	3.88889	3.61111	32612.4	183.078	4.75	82145.7	50.0592	14	10.4	1	7288.62	6	26.6	7.3	1	1165.08	0	0	0	0	0	4	20.4
C21 theory		0	0	0	0	0	0	0	0	0	0	0	0	51	7.5	6.25	0.5	0.25	1801.58	0	0	0	0	0	0	0	0	0	0	206	4.75	92430.7	65	14	10.4	1	9464	0	0	0	0	0	0	0	0	0	0	0	0
(+)		0	0	0	0	0	0	0	0	0	0	0	0	64.4023	7.5	6.25	0.5	0.25	2275.01	0	0	0	0	0	0	0	0	0	0	228.922	4.75	102716	79.9408	14	10.4	1	11639.4	0	0	0	0	0	0	0	0	0	0	0	0
(-)		0	0	0	0	0	0	0	0	0	0	0	0	37.5977	7.5	6.25	0.5	0.25	1328.14	0	0	0	0	0	0	0	0	0	0	183.078	4.75	82145.7	50.0592	14	10.4	1	7288.62	0	0	0	0	0	0	0	0	0	0	0	0
	466	0.343348						0.0536481						0.0686695						0					0.0128755					0.403433			0.100858					0					0					0.0171674
C21 filtered 20µm		160	15	6	0.5	0.5	3600	25	35.4	6	0.5	0.5	1327.5	32	7.5	6.25	0.5	0.25	1130.4	0	0	0	0	0	6	45.8333	3.125	2.70833	8282.7	188	4.75	84354.3	47	14	10.4	1	6843.2	0	26.6	7.3	1	0	0	0	0	0	0	8	20.4
(+)		180.09	15	6	0.5	0.5	4052.03	34.5335	35.4	6	0.5	0.5	1833.73	42.7	7.5	6.25	0.5	0.25	1508.38	0	0	0	0	0	8	45.8333	3.125	2.70833	11043.6	208.757	4.75	93667.8	59.7415	14	10.4	1	8698.36	0	26.6	7.3	1	0	0	0	0	0	0	10	20.4
(-)		139.91	15	6	0.5	0.5	3147.97	15.4665	35.4	6	0.5	0.5	821.271	21.3	7.5	6.25	0.5	0.25	752.423	0	0	0	0	0	4	45.8333	3.125	2.70833	5521.8	167.243	4.75	75040.8	34.2585	14	10.4	1	4988.04	0	26.6	7.3	1	0	0	0	0	0	0	6	20.4
	1385	0.31769						0.153791						0.270758						0					0.0765343					0.0815884			0.0931408					0.00216606					0					0.00433213
C22 initial		440	20	10	0.5	0.5	22000	213	44.0141	11.0211	0.5	0.5	25830.8	375	5	5	0.5	0.25	6991.41	0	0	0	0	0	106	76.3554	2.8012	2.64939	198833	113	4.1	32606.1	129	14	10.4	1	18782.4	3	47.5	8.33333	1	1187.5	0	0	0	0	0	6	39.5833
(+)		473.96	20	10	0.5	0.5	23698	239.314	44.0141	11.0211	0.5	0.5	29021.9	407.412	5	5	0.5	0.25	7595.69	0	0	0	0	0	125.392	76.3554	2.8012	2.64939	235207	132.967	4.1	38367.5	150.199	14	10.4	1	21869	5	47.5	8.33333	1	1979.17	0	0	0	0	0	8	39.5833
(-)		406.04	20	10	0.5	0.5	20302	186.686	44.0141	11.0211	0.5	0.5	22639.7	342.588	5	5	0.5	0.25	6387.12	0	0	0	0	0	86.6081	76.3554	2.8012	2.64939	162458	93.0329	4.1	26844.6	107.801	14	10.4	1	15695.8	1	47.5	8.33333	1	395.833	0	0	0	0	0	4	39.5833
C22 theory		440	20	10	0.5	0.5	22000	0	0	0	0	0	0	375	5	5	0.5	0.25	6991.41	0	0	0	0	0	0	0	0	0	0	113	4.1	32606.1	129	14	10.4	1	18782.4	0	0	0	0	0	0	0	0	0	0	0	0
(+)		473.96	20	10	0.5	0.5	23698	0	0	0	0	0	0	407.31	5	5	0.5	0.25	7593.79	0	0	0	0	0	0	0	0	0	0	132.952	4.1	38363.2	150.181	14	10.4	1	21866.3	0	0	0	0	0	0	0	0	0	0	0	0
(-)		406.04	20	10	0.5	0.5	20302	0	0	0	0	0	0	342.69	5	5	0.5	0.25	6389.02	0	0	0	0	0	0	0	0	0	0	93.0479	4.1	26848.9	107.819	14	10.4	1	15698.5	0	0	0	0	0	0	0	0	0	0	0	0
	1477	0.274204						0.13541						0.409614						0					0.00744753					0.0805687			0.0737982					0.00609343					0					0.0121869
C22 filtered 20µm		405	20	10	0.5	0.5	20250	200	44.0141	11.0211	0.5	0.5	24254.2	605	5	5	0.5	0.25	11279.5	0	0	0	0	0	11	45.4545	2.5	2.29545	9746.81	119	4.1	34337.4	109	14	10.4	1	15870.4	9	47.5	8.33333	1	3562.5	0	0	0	0	0	18	39.5833
(+)		438.604	20	10	0.5	0.5	21930.2	225.774	44.0141	11.0211	0.5	0.5	27379.8	642.043	5	5	0.5	0.25	11970.1	0	0	0	0	0	17.4763	45.4545	2.5	2.29545	15485.3	139.502	4.1	40253.1	128.693	14	10.4	1	18737.8	11	47.5	8.33333	1	4354.17	0	0	0	0	0	26.2648	39.5833
(-)		371.396	20	10	0.5	0.5	18569.8	174.226	44.0141	11.0211	0.5	0.5	21128.6	567.957	5	5	0.5	0.25	10588.9	0	0	0	0	0	4.52367	45.4545	2.5	2.29545	4008.3	98.4983	4.1	28421.6	89.3065	14	10.4	1	13003	7	47.5	8.33333	1	2770.83	0	0	0	0	0	9.73525	39.5833
	792	0.169192						0.479798						0.030303						0.00126263					0.00505051					0.143939			0.157828					0.00126263					0.00126263					0.010101
C23 initial		134	25	7.68969	0.5	0.5	6440.11	380	58.1579	7.28113	0.5	0.5	40228.2	24	10	5.8	0.5	0.25	1045.62	1	37.5	1.25	1.25	183.984	4	95	5	3.4375	26916.9	114	4.85	54450.1	125	14	10.4	1	18200	1	50	12.5	1	625	1	25	12.5	4	1250	8	28.8
(+)		154.68	25	7.68969	0.5	0.5	7434.03	407.557	58.1579	7.28113	0.5	0.5	43145.5	33.4554	10	5.8	0.5	0.25	1457.57	3	37.5	1.25	1.25	551.953	6	95	5	3.4375	40375.4	133.362	4.85	63698.2	145.11	14	10.4	1	21128	3	50	12.5	1	1875	3	25	12.5	4	3750	10	28.8
(-)		113.32	25	7.68969	0.5	0.5	5446.2	352.443	58.1579	7.28113	0.5	0.5	37310.9	14.5446	10	5.8	0.5	0.25	633.672	0	37.5	1.25	1.25	0	2	95	5	3.4375	13458.5	94.6375	4.85	45201.9	104.89	14	10.4	1	15272	0	50	12.5	1	0	0	25	12.5	4	0	6	28.8
C23 theory		134	25	7.68969	0.5	0.5	6440.11	0	0	0	0	0	0	24	10	5.8	0.5	0.25	1045.62	1	37.5	1.25	1.25	183.984	0	0	0	0	0	114	4.85	54450.1	125	14	10.4	1	18200	0	0	0	0	0	1	25	12.5	4	1250	8	28.8
(+)		154.68	25	7.68969	0.5	0.5	7434.03	0	0	0	0	0	0	33.456	10	5.8	0.5	0.25	1457.59	3	37.5	1.25	1.25	551.953	0	0	0	0	0	133.369	4.85	63701.1	145.117	14	10.4	1	21129	0	0	0	0	0	3	25	12.5	4	3750	10	28.8
(-)		113.32	25	7.68969	0.5	0.5	5446.2	0	0	0	0	0	0	14.544	10	5.8	0.5	0.25	633.648	0	37.5	1.25	1.25	0	0	0	0	0	0	94.6314	4.85	45199	104.883	14	10.4	1	15271	0	0	0	0	0	0	25	12.5	4	0	6	28.8
	567	0.442681						0.0758377						0.0194004						0.00529101					0.00705467					0.285714			0.144621					0					0					0.0194004
C23 filtered 40µm		251	25	7.68969	0.5	0.5	12063.2	43	58.1579	7.28113	0.5	0.5	4552.14	11	10	5.8	0.5	0.25	479.243	3	25	4.58333	3.75	4783.59	4	131.25	4.375	3.4375	30104.4	162	4.85	77376.4	82	14	10.4	1	11939.2	0	50	12.5	1	0	0	0	0	0	0	11	28.8
(+)		274.182	25	7.68969	0.5	0.5	13177.3	55.3556	58.1579	7.28113	0.5	0.5	5860.15	17.4372	10	5.8	0.5	0.25	759.696	5	25	4.58333	3.75	7972.66	6	131.25	4.375	3.4375	45156.7	183.084	4.85	87446.7	98.4151	14	10.4	1	14329.2	0	50	12.5	1	0	0	0	0	0	0	17.4372	28.8
(-)		227.818	25	7.68969	0.5	0.5	10949.1	30.6444	58.1579	7.28113	0.5	0.5	3244.13	4.56278	10	5.8	0.5	0.25	198.789	1	25	4.58333	3.75	1594.53	2	131.25	4.375	3.4375	15052.2	140.916	4.85	67306.1	65.5849	14	10.4	1	9549.17	0	50	12.5	1	0	0	0	0	0	0	4.56278	28.8
	527	0.172676						0.208729						0.0398482						0.00948767					0.0702087					0.332068			0.13852					0					0					0.0265655
C24 initial		91	24.9176	7.55495	0.5	0.5	4282.71	110	64.7727	9.97727	0.5	0.5	17772	21	5	6.25	0.5	0.25	494.55	5	37.5	2.5	2.5	3679.69	37	172.297	5.51351	4.99662	603160	175	5.66667	133318	73	14	10.4	1	10628.8	0	0	0	0	0	0	0	0	0	0	14	30.3571
(+)		108.006	24.9176	7.55495	0.5	0.5	5083.08	128.286	64.7727	9.97727	0.5	0.5	20726.3	29.8011	5	6.25	0.5	0.25	701.815	7	37.5	2.5	2.5	5151.56	48.4961	172.297	5.51351	4.99662	790565	196.19	5.66667	149462	88.5432	14	10.4	1	12891.9	0	0	0	0	0	0	0	0	0	0	21.2356	30.3571
(-)		73.9935	24.9176	7.55495	0.5	0.5	3482.34	91.7142	64.7727	9.97727	0.5	0.5	14817.7	12.1989	5	6.25	0.5	0.25	287.285	3	37.5	2.5	2.5	2207.81	25.5039	172.297	5.51351	4.99662	415756	153.81	5.66667	117175	57.4568	14	10.4	1	8365.71	0	0	0	0	0	0	0	0	0	0	6.76442	30.3571
C24 theory		91	24.9176	7.55495	0.5	0.5	4282.71	0	0	0	0	0	0	21	5	6.25	0.5	0.25	494.55	5	37.5	2.5	2.5	3679.69	0	0	0	0	0	175	5.66667	133318	73	14	10.4	1	10628.8	0	0	0	0	0	0	0	0	0	0	14	30.3571
(+)		108.006	24.9176	7.55495	0.5	0.5	5083.08	0	0	0	0	0	0	29.8011	5	6.25	0.5	0.25	701.815	7	37.5	2.5	2.5	5151.56	0	0	0	0	0	196.19	5.66667	149462	88.5432	14	10.4	1	12891.9	0	0	0	0	0	0	0	0	0	0	21.2356	30.3571
(-)		73.9935	24.9176	7.55495	0.5	0.5	3482.34	0	0	0	0	0	0	12.1989	5	6.25	0.5	0.25	287.285	3	37.5	2.5	2.5	2207.81	0	0	0	0	0	153.81	5.66667	117175	57.4568	14	10.4	1	8365.71	0	0	0	0	0	0	0	0	0	0	6.76442	30.3571
	483	0.331263						0						0.101449						0.00828157					0.0144928					0.333333			0.15942					0					0					0.047619
C24 filtered 40µm		160	24.9176	7.55495	0.5	0.5	7530.04	0	0	0	0	0	0	49	5	6.25	0.5	0.25	1153.95	4	25	4	3.5	4945.5	7	171.429	5.35714	4.71429	106581	161	5.66667	122653	77	14	10.4	1	11211.2	0	0	0	0	0	0	0	0	0	0	23	30.3571
(+)		180.274	24.9176	7.55495	0.5	0.5	8484.2	0	0	0	0	0	0	62.0055	5	6.25	0.5	0.25	1460.23	6	25	4	3.5	7418.25	9	171.429	5.35714	4.71429	137032	181.306	5.66667	138122	92.7685	14	10.4	1	13507.1	0	0	0	0	0	0	0	0	0	0	32.1733	30.3571
(-)		139.726	24.9176	7.55495	0.5	0.5	6575.88	0	0	0	0	0	0	35.9945	5	6.25	0.5	0.25	847.672	2	25	4	3.5	2472.75	5	171.429	5.35714	4.71429	76129	140.694	5.66667	107183	61.2315	14	10.4	1	8915.3	0	0	0	0	0	0	0	0	0	0	13.8267	30.3571
	319	0.100313						0.0188088						0.0501567						0					0.0125392					0.570533			0.188088					0.0250784					0.0031348					0.031348
C25 initial		32	37.5	9.6875	0.5	0.5	2906.25	6	87.5	16.25	0.5	0.5	2132.81	16	6.5	6.25	0.5	0.25	489.84	0	0	0	0	0	4	118.75	5	4.5	36914.6	182	4.05	50618	60	14	10.4	1	8736	8	35	8.4375	1	2362.5	1	37.5	12.5	4	1875	10	35
(+)		42.5166	37.5	9.6875	0.5	0.5	3861.37	8	87.5	16.25	0.5	0.5	2843.75	23.6409	6.5	6.25	0.5	0.25	723.765	0	0	0	0	0	6	118.75	5	4.5	55371.9	199.328	4.05	55437.4	73.68	14	10.4	1	10727.8	10	35	8.4375	1	2953.12	3	37.5	12.5	4	5625	12	35
(-)		21.4834	37.5	9.6875	0.5	0.5	1951.13	4	87.5	16.25	0.5	0.5	1421.88	8.35914	6.5	6.25	0.5	0.25	255.915	0	0	0	0	0	2	118.75	5	4.5	18457.3	164.672	4.05	45798.6	46.32	14	10.4	1	6744.19	6	35	8.4375	1	1771.88	0	37.5	12.5	4	0	8	35
C25 theory		32	37.5	9.6875	0.5	0.5	2906.25	0	0	0	0	0	0	16	6.5	6.25	0.5	0.25	489.84	0	0	0	0	0	0	0	0	0	0	182	4.05	50618	60	14	10.4	1	8736	8	35	8.4375	1	2362.5	1	37.5	12.5	4	1875	10	35
(+)		42.5166	37.5	9.6875	0.5	0.5	3861.37	0	0	0	0	0	0	23.6409	6.5	6.25	0.5	0.25	723.765	0	0	0	0	0	0	0	0	0	0	199.328	4.05	55437.4	73.68	14	10.4	1	10727.8	10	35	8.4375	1	2953.12	3	37.5	12.5	4	5625	12	35
(-)		21.4834	37.5	9.6875	0.5	0.5	1951.13	0	0	0	0	0	0	8.35914	6.5	6.25	0.5	0.25	255.915	0	0	0	0	0	0	0	0	0	0	164.672	4.05	45798.6	46.32	14	10.4	1	6744.19	6	35	8.4375	1	1771.88	0	37.5	12.5	4	0	8	35
	348	0.152299						0.00862069						0.0545977						0					0.00574713					0.462644			0.267241					0.0229885					0.00287356					0.0229885
C25 filtered 40µm		53	37.5	9.6875	0.5	0.5	4813.48	3	66.6667	8.33333	0.5	0.5	416.667	19	6.5	6.25	0.5	0.25	581.685	0	0	0	0	0	2	75	5.625	4.875	14637.8	161	4.05	44777.4	93	14	10.4	1	13540.8	8	35	8.4375	1	2362.5	1	37.5	12.5	4	1875	8	35
(+)		66.1376	37.5	9.6875	0.5	0.5	6006.64	5	66.6667	8.33333	0.5	0.5	694.444	27.3069	6.5	6.25	0.5	0.25	836.002	0	0	0	0	0	4	75	5.625	4.875	29275.6	179.231	4.05	49847.7	109.18	14	10.4	1	15896.6	10	35	8.4375	1	2953.12	3	37.5	12.5	4	5625	10	35
(-)		39.8624	37.5	9.6875	0.5	0.5	3620.32	1	66.6667	8.33333	0.5	0.5	138.889	10.6931	6.5	6.25	0.5	0.25	327.368	0	0	0	0	0	0	75	5.625	4.875	0	142.769	4.05	39707.1	76.82	14	10.4	1	11185	6	35	8.4375	1	1771.88	0	37.5	12.5	4	0	6	35
	1491	0						0.781355						0.0295104						0					0.00134138					0.084507			0.0979209					0.00268276					0.000670691					0.00201207
C26 initial		0	0	0	0	0	0	1165	34.7639	9.53433	0.5	0.5	96535.1	44	5	5	0.5	0.25	820.325	0	0	0	0	0	2	125	6.25	5	29437.5	126	5	65940	146	14	10.4	1	21257.6	4	26.875	7.5	1	806.25	1	17.5	15	4	1050	3	35.8333
(+)		0	0	0	0	0	0	1196.28	34.7639	9.53433	0.5	0.5	99127.2	56.8079	5	5	0.5	0.25	1059.11	0	0	0	0	0	4	125	6.25	5	58875	147.051	5	76956.6	168.493	14	10.4	1	24532.6	6	26.875	7.5	1	1209.38	3	17.5	15	4	3150	5	35.8333
(-)		0	0	0	0	0	0	1133.72	34.7639	9.53433	0.5	0.5	93943.1	31.1921	5	5	0.5	0.25	581.538	0	0	0	0	0	0	125	6.25	5	0	104.949	5	54923.4	123.507	14	10.4	1	17982.6	2	26.875	7.5	1	403.125	0	17.5	15	4	0	1	35.8333
C26 theory		0	0	0	0	0	0	0	0	0	0	0	0	44	5	5	0.5	0.25	820.325	0	0	0	0	0	0	0	0	0	0	126	5	65940	146	14	10.4	1	21257.6	0	0	0	0	0	1	17.5	15	4	1050	0	0
(+)		0	0	0	0	0	0	0	0	0	0	0	0	56.8079	5	5	0.5	0.25	1059.11	0	0	0	0	0	0	0	0	0	0	147.051	5	76956.6	168.493	14	10.4	1	24532.6	0	0	0	0	0	3	17.5	15	4	3150	0	0
(-)		0	0	0	0	0	0	0	0	0	0	0	0	31.1921	5	5	0.5	0.25	581.538	0	0	0	0	0	0	0	0	0	0	104.949	5	54923.4	123.507	14	10.4	1	17982.6	0	0	0	0	0	0	17.5	15	4	0	0	0
	1319	0.0189538						0.727824						0.0379075						0					0.0015163					0.0735406			0.116755					0.0030326					0.00075815					0.0197119
C26 filtered 20µm		25	15	5	0.5	0.5	468.75	960	36.9792	11.4583	0.5	0.5	101693	50	5	5	0.5	0.25	932.188	0	0	0	0	0	2	68.75	4.125	3.375	7103.64	97	5	50763.3	154	14	10.4	1	22422.4	4	26.875	7.5	1	806.25	1	17.5	15	4	1050	26	35.8333
(+)		34.7067	15	5	0.5	0.5	650.75	991.682	36.9792	11.4583	0.5	0.5	105049	63.5941	5	5	0.5	0.25	1185.63	0	0	0	0	0	4	68.75	4.125	3.375	14207.3	115.58	5	60487.1	176.859	14	10.4	1	25750.7	6	26.875	7.5	1	1209.38	3	17.5	15	4	3150	35.8951	35.8333
(-)		15.2933	15	5	0.5	0.5	286.75	928.318	36.9792	11.4583	0.5	0.5	98336.6	36.4059	5	5	0.5	0.25	678.743	0	0	0	0	0	0	68.75	4.125	3.375	0	78.4196	5	41039.6	131.141	14	10.4	1	19094.1	2	26.875	7.5	1	403.125	0	17.5	15	4	0	16.1049	35.8333
	2156	0.0315399						0.00185529						0.836735						0.0111317					0.0111317					0.0320037			0.067718					0.00371058					0.000463822					0.00324675
TABE initial		68	19.3015	5.14706	0.5	0.5	1688.88	4	87.5	14.375	0.5	0.5	1257.81	1804	6	5.5	0.5	0.25	44608.4	24	37.5	5.45	4.2	79523.6	24	165.909	5.45	4.2	351832	69	7.3	112379	146	15	11.1	1	24309	8	25.6	7.2	1	1474.56	1	25	20	4	2000	7	31.8
(+)		83.9056	19.3015	5.14706	0.5	0.5	2083.92	6	87.5	14.375	0.5	0.5	1886.72	1837.64	6	5.5	0.5	0.25	45440.2	33.5484	37.5	5.45	4.2	111162	33.5484	165.909	5.45	4.2	491808	85.0183	7.3	138468	168.867	15	11.1	1	28116.3	10	25.6	7.2	1	1843.2	3	25	20	4	6000	9	31.8
(-)		52.0944	19.3015	5.14706	0.5	0.5	1293.84	2	87.5	14.375	0.5	0.5	628.906	1770.36	6	5.5	0.5	0.25	43776.6	14.4516	37.5	5.45	4.2	47885.1	14.4516	165.909	5.45	4.2	211855	52.9817	7.3	86290.4	123.133	15	11.1	1	20501.7	6	25.6	7.2	1	1105.92	0	25	20	4	0	5	31.8
TABE theory		68	19.3015	5.14706	0.5	0.5	1688.88	0	0	0	0	0	0	1804	6	5.5	0.5	0.25	44608.4	24	37.5	5.45	4.2	79523.6	0	0	0	0	0	69	7.3	112379	146	15	11.1	1	24309	8	25.6	7.2	1	1474.56	1	25	20	4	2000	7	31.8
(+)		83.9056	19.3015	5.14706	0.5	0.5	2083.92	0	0	0	0	0	0	1836.65	6	5.5	0.5	0.25	45415.8	33.5484	37.5	5.45	4.2	111162	0	0	0	0	0	85.0154	7.3	138463	168.857	15	11.1	1	28114.8	10	25.6	7.2	1	1843.2	3	25	20	4	6000	9	31.8
(-)		52.0944	19.3015	5.14706	0.5	0.5	1293.84	0	0	0	0	0	0	1771.35	6	5.5	0.5	0.25	43801	14.4516	37.5	5.45	4.2	47885.1	0	0	0	0	0	52.9846	7.3	86295.3	123.143	15	11.1	1	20503.2	6	25.6	7.2	1	1105.92	0	25	20	4	0	5	31.8
	2183	0.0100779						0.0032066						0.847458						0.0123683					0.00549702					0.0348145			0.0760421					0.00458085					0.000458085					0.00503894
TABE filtered 40µm		22	19.3015	5.14706	0.5	0.5	546.402	7	50	12.5	0.5	0.5	1093.75	1850	7	5.5	0.5	0.25	53370.2	27	25.463	3.00926	2.34677	18601.4	12	95.8333	5.20833	4.47917	96034.7	76	6.85	102271	166	14.3	8.8	1	20889.4	10	23.5	9.3	1	2185.5	1	25	10	4	1000	11	34.8
(+)		31.1468	19.3015	5.14706	0.5	0.5	773.575	9	50	12.5	0.5	0.5	1406.25	1882.93	7	5.5	0.5	0.25	54320.1	37.1213	25.463	3.00926	2.34677	25574.4	18.771	95.8333	5.20833	4.47917	150222	92.7868	6.85	124861	190.274	14.3	8.8	1	23944	12	23.5	9.3	1	2622.6	3	25	10	4	3000	17.4842	34.8
(-)		12.8532	19.3015	5.14706	0.5	0.5	319.229	5	50	12.5	0.5	0.5	781.25	1817.07	7	5.5	0.5	0.25	52420.3	16.8787	25.463	3.00926	2.34677	11628.4	5.22905	95.8333	5.20833	4.47917	41847.5	59.2132	6.85	79681.7	141.726	14.3	8.8	1	17834.8	8	23.5	9.3	1	1748.4	0	25	10	4	0	4.51581	34.8
	545	0.0495413						0.00550459						0.187156						0.0366972					0.0752294					0.0788991			0.376147					0.0733945					0.012844					0.104587
MAMG initial		27	20	7.5	0.5	0.5	1012.5	3	75	12.5	0.5	0.5	703.125	102	18.9	6.25	0.5	0.25	9079.94	20	32.5	6.25	2.75	54724.3	41	97.8659	5.275	3.445	308388	43	8.45	108619	205	14	9.5	1	27265	40	36.6	11.3	1	16543.2	7	32	22	4	19712	57	27.1
(+)		36.929	20	7.5	0.5	0.5	1384.84	5	75	12.5	0.5	0.5	1171.88	119.847	18.9	6.25	0.5	0.25	10668.6	28.6031	32.5	6.25	2.75	78264.1	53.0688	97.8659	5.275	3.445	399166	55.3351	8.45	139778	227.165	14	9.5	1	30213	51.9326	36.6	11.3	1	21478.3	9	32	22	4	25344	71.0025	27.1
(-)		17.071	20	7.5	0.5	0.5	640.163	1	75	12.5	0.5	0.5	234.375	84.1532	18.9	6.25	0.5	0.25	7491.24	11.3969	32.5	6.25	2.75	31184.5	28.9312	97.8659	5.275	3.445	217611	30.6649	8.45	77460.4	182.835	14	9.5	1	24317	28.0674	36.6	11.3	1	11608.1	5	32	22	4	14080	42.9975	27.1
MAMG theory		27	20	7.5	0.5	0.5	1012.5	0	0	0	0	0	0	102	18.9	6.25	0.5	0.25	9079.94	20	32.5	6.25	2.75	54724.3	0	0	0	0	0	43	8.45	108619	205	14	9.5	1	27265	40	36.6	11.3	1	16543.2	7	32	22	4	19712	57	27.1
(+)		36.929	20	7.5	0.5	0.5	1384.84	0	0	0	0	0	0	119.851	18.9	6.25	0.5	0.25	10669	28.6031	32.5	6.25	2.75	78264.1	0	0	0	0	0	55.3361	8.45	139781	227.178	14	9.5	1	30214.6	51.9334	36.6	11.3	1	21478.6	9	32	22	4	25344	71.004	27.1
(-)		17.071	20	7.5	0.5	0.5	640.163	0	0	0	0	0	0	84.1495	18.9	6.25	0.5	0.25	7490.9	11.3969	32.5	6.25	2.75	31184.5	0	0	0	0	0	30.6639	8.45	77457.9	182.822	14	9.5	1	24315.4	28.0666	36.6	11.3	1	11607.8	5	32	22	4	14080	42.996	27.1
	512	0.0253906						0.0078125						0.150391						0.0898438					0.0527344					0.0976562			0.433594					0.0976562					0					0.0449219
MAMG filtered 40µm		13	20	7.5	0.5	0.5	487.5	4	75	12.5	0.5	0.5	937.5	77	21.9	8.45	0.5	0.25	10854.7	46	26.7857	5.08929	3.4375	89652.5	27	57.2037	4.44444	3.31481	89608.6	50	8.75	140237	222	14	10	1	31080	50	35.9	10.4	1	18668	0	0	0	0	0	23	28.2
(+)		19.9766	20	7.5	0.5	0.5	749.122	6	75	12.5	0.5	0.5	1406.25	92.853	21.9	8.45	0.5	0.25	13089.5	58.6822	26.7857	5.08929	3.4375	114370	36.9123	57.2037	4.44444	3.31481	122506	63.1652	8.75	177162	243.978	14	10	1	34157	63.1652	35.9	10.4	1	23583.4	0	0	0	0	0	32.1863	28.2
(-)		6.02341	20	7.5	0.5	0.5	225.878	2	75	12.5	0.5	0.5	468.75	61.147	21.9	8.45	0.5	0.25	8619.91	33.3178	26.7857	5.08929	3.4375	64935.4	17.0877	57.2037	4.44444	3.31481	56711.3	36.8348	8.75	103312	200.022	14	10	1	28003	36.8348	35.9	10.4	1	13752.6	0	0	0	0	0	15.2976	28.2
MLO initial	586	0						0.331058						0.163823						0					0.0255973					0.21843			0.244027					0.00682594					0					0.0102389
(+)		0	0	0	0	0	0	194	31.4433	17.4227	0.5	0.5	26569.6	96	10	5	0.5	0.25	3579.6	0	0	0	0	0	15	80	3.08333	2.75	35403.5	128	6.15	124653	143	11	7.9	1	12426.7	4	40.6	8.1	1	1315.44	0	0	0	0	0	6	34.6
(-)		0	0	0	0	0	0	216.328	31.4433	17.4227	0.5	0.5	29627.6	113.561	10	5	0.5	0.25	4234.39	0	0	0	0	0	22.4933	80	3.08333	2.75	53089.3	147.604	6.15	143745	163.379	11	7.9	1	14197.6	6	40.6	8.1	1	1973.16	0	0	0	0	0	8	34.6
		0	0	0	0	0	0	171.672	31.4433	17.4227	0.5	0.5	23511.6	78.4393	10	5	0.5	0.25	2924.81	0	0	0	0	0	7.50674	80	3.08333	2.75	17717.7	108.396	6.15	105562	122.621	11	7.9	1	10655.8	2	40.6	8.1	1	657.72	0	0	0	0	0	4	34.6
MLO theory
(+)		0	0	0	0	0	0	0	0	0	0	0	0	96	10	5	0.5	0.25	3579.6	0	0	0	0	0	0	0	0	0	0	128	6.15	124653	143	11	7.9	1	12426.7	0	0	0	0	0	0	0	0	0	0	0	0
(-)		0	0	0	0	0	0	0	0	0	0	0	0	113.561	10	5	0.5	0.25	4234.39	0	0	0	0	0	0	0	0	0	0	147.604	6.15	143745	163.379	11	7.9	1	14197.6	0	0	0	0	0	0	0	0	0	0	0	0
		0	0	0	0	0	0	0	0	0	0	0	0	78.4393	10	5	0.5	0.25	2924.81	0	0	0	0	0	0	0	0	0	0	108.396	6.15	105562	122.621	11	7.9	1	10655.8	0	0	0	0	0	0	0	0	0	0	0	0
MLO filtered 20µm	429	0						0.151515						0.16317						0					0.048951					0.25641			0.337995					0.02331					0					0.018648
(+)		0	0	0	0	0	0	65	25	12.5	0.5	0.5	5078.12	70	7.5	5	0.5	0.25	1957.59	0	0	0	0	0	21	66.0714	2.97619	2.79762	38451.9	110	6.3	115155	145	13	9.9	1	18661.5	10	52.2	10.3	1	5376.6	0	0	0	0	0	8	31.6
(-)		0	0	0	0	0	0	79.5558	25	12.5	0.5	0.5	6215.29	85.0011	7.5	5	0.5	0.25	2377.11	0	0	0	0	0	29.7593	66.0714	2.97619	2.79762	54490.5	127.726	6.3	133712	164.203	13	9.9	1	21132.9	12	52.2	10.3	1	6451.92	0	0	0	0	0	10	31.6
		0	0	0	0	0	0	50.4442	25	12.5	0.5	0.5	3940.96	54.9989	7.5	5	0.5	0.25	1538.08	0	0	0	0	0	12.2407	66.0714	2.97619	2.79762	22413.3	92.2737	6.3	96597.9	125.797	13	9.9	1	16190.1	8	52.2	10.3	1	4301.28	0	0	0	0	0	6	31.6
	789	0.386565						0.130545						0.0912548						0.00760456					0.0405577					0.0164766			0.291508					0.0190114					0					0.0152091
TIZO initial		305	29.918	11.4754	0.5	0.5	26178.3	103	61.4078	12.4757	0.5	0.5	19727.2	72	10.1	4.95	0.5	0.25	2683	6	35.8333	5.83333	5.625	22942.9	32	85.1562	5.27344	5.00781	237345	13	9.9	52810.1	230	12.7	9.5	1	27749.5	15	43.5	10	1	6525	0	0	0	0	0	12	21.7
(+)		331.81	29.918	11.4754	0.5	0.5	28479.4	121.548	61.4078	12.4757	0.5	0.5	23279.7	87.8542	10.1	4.95	0.5	0.25	3273.79	8	35.8333	5.83333	5.625	30590.5	42.8603	85.1562	5.27344	5.00781	317896	20.0084	9.9	81280.6	255.02	12.7	9.5	1	30768.2	22.5185	43.5	10	1	9795.57	0	0	0	0	0	18.7378	21.7
(-)		278.19	29.918	11.4754	0.5	0.5	23877.2	84.452	61.4078	12.4757	0.5	0.5	16174.8	56.1458	10.1	4.95	0.5	0.25	2092.22	4	35.8333	5.83333	5.625	15295.2	21.1397	85.1562	5.27344	5.00781	156794	5.99158	9.9	24339.7	204.98	12.7	9.5	1	24730.8	7.48146	43.5	10	1	3254.43	0	0	0	0	0	5.26219	21.7
TIZO theory		305	29.918	11.4754	0.5	0.5	26178.3	0	0	0	0	0	0	72	10.1	4.95	0.5	0.25	2683	6	35.8333	5.83333	5.625	22942.9	0	0	0	0	0	13	9.9	52810.1	230	12.7	9.5	1	27749.5	0	0	0	0	0	0	0	0	0	0	12	21.7
(+)		331.81	29.918	11.4754	0.5	0.5	28479.4	0	0	0	0	0	0	87.8542	10.1	4.95	0.5	0.25	3273.79	8	35.8333	5.83333	5.625	30590.5	0	0	0	0	0	20.0074	9.9	81276.6	254.934	12.7	9.5	1	30757.7	0	0	0	0	0	0	0	0	0	0	18.7369	21.7
(-)		278.19	29.918	11.4754	0.5	0.5	23877.2	0	0	0	0	0	0	56.1458	10.1	4.95	0.5	0.25	2092.22	4	35.8333	5.83333	5.625	15295.2	0	0	0	0	0	5.99256	9.9	24343.7	205.066	12.7	9.5	1	24741.3	0	0	0	0	0	0	0	0	0	0	5.26306	21.7
	719	0.133519						0.314325						0.20306						0.0069541					0.0292072					0.0319889			0.248957					0.0125174					0					0.0194715
TIZO filtered 40µm		96	29.918	11.4754	0.5	0.5	8239.72	226	40.6527	6.22788	0.5	0.5	14304.7	146	10.1	4.95	0.5	0.25	5440.54	5	25.5	3.5	3	4804.2	21	102.381	4.52381	3.83333	134940	23	9.9	93433.3	179	12.7	9.5	1	21596.3	9	43.5	10	1	3915	0	0	0	0	0	14	24.8
(+)		113.876	29.918	11.4754	0.5	0.5	9774.03	250.399	40.6527	6.22788	0.5	0.5	15849	167.142	10.1	4.95	0.5	0.25	6228.37	7	25.5	3.5	3	6725.88	29.8497	102.381	4.52381	3.83333	191805	32.2483	9.9	131003	201.726	12.7	9.5	1	24338.2	11	43.5	10	1	4785	0	0	0	0	0	21.2619	24.8
(-)		78.124	29.918	11.4754	0.5	0.5	6705.41	201.601	40.6527	6.22788	0.5	0.5	12760.3	124.858	10.1	4.95	0.5	0.25	4652.7	3	25.5	3.5	3	2882.52	12.1503	102.381	4.52381	3.83333	78074.1	13.7517	9.9	55863.9	156.274	12.7	9.5	1	18854.5	7	43.5	10	1	3045	0	0	0	0	0	6.7381	24.8
	373	0						0.0697051						0.184987						0.0107239					0.152815					0.410188			0.123324					0.0080429					0					0.0402145
BARO initial		0	0	0	0	0	0	26	38.5714	12.3571	0.5	0.5	3098.11	69	18	5.5	0.5	0.25	5118.59	4	15	6.25	3	5369.4	57	56.7982	6.16803	5.32292	379492	153	10.3	699957	46	11.8	9.7	1	5265.16	3	40	12	1	1440	0	0	0	0	0	15	25
(+)		0	0	0	0	0	0	35.6395	38.5714	12.3571	0.5	0.5	4246.73	83.6982	18	5.5	0.5	0.25	6208.94	6	15	6.25	3	8054.1	70.6202	56.7982	6.16803	5.32292	470171	171.619	10.3	785137	58.4467	11.8	9.7	1	6689.81	5	40	12	1	2400	0	0	0	0	0	22.4368	25
(-)		0	0	0	0	0	0	16.3605	38.5714	12.3571	0.5	0.5	1949.49	54.3018	18	5.5	0.5	0.25	4028.25	2	15	6.25	3	2684.7	43.3798	56.7982	6.16803	5.32292	288812	134.381	10.3	614777	33.5533	11.8	9.7	1	3840.51	1	40	12	1	480	0	0	0	0	0	7.56315	25
BARO theory		0	0	0	0	0	0	0	0	0	0	0	0	69	18	5.5	0.5	0.25	5118.59	4	15	6.25	3	5369.4	0	0	0	0	0	153	10.3	699957	46	11.8	9.7	1	5265.16	0	0	0	0	0	0	0	0	0	0	0	0
(+)		0	0	0	0	0	0	0	0	0	0	0	0	83.9076	18	5.5	0.5	0.25	6224.48	6	15	6.25	3	8054.1	0	0	0	0	0	172.29	10.3	788207	58.5569	11.8	9.7	1	6702.43	0	0	0	0	0	0	0	0	0	0	0	0
(-)		0	0	0	0	0	0	0	0	0	0	0	0	54.0924	18	5.5	0.5	0.25	4012.71	2	15	6.25	3	2684.7	0	0	0	0	0	133.71	10.3	611707	33.4431	11.8	9.7	1	3827.89	0	0	0	0	0	0	0	0	0	0	0	0
	488	0.0532787						0.114754						0.0922131						0.0143443					0.10041					0.459016			0.0737705					0.00819672					0					0.0840164
BARO filtered 20µm		26	20	7.5	0.5	0.5	975	56	34.5536	10.4911	0.5	0.5	5075.06	45	14	5.75	0.5	0.25	2720.03	7	12.5	5	4	6594	49	67.0918	5.89286	5.12245	352339	224	10.3	1.02477e+06	36	11.8	9.7	1	4120.56	4	40	12	1	1920	0	0	0	0	0	41	25
(+)		35.7242	20	7.5	0.5	0.5	1339.66	69.8001	34.5536	10.4911	0.5	0.5	6325.7	57.5272	14	5.75	0.5	0.25	3477.23	9	12.5	5	4	8478	62.013	67.0918	5.89286	5.12245	445909	245.576	10.3	1.12348e+06	47.3179	11.8	9.7	1	5416.01	6	40	12	1	2880	0	0	0	0	0	53.0114	25
(-)		16.2758	20	7.5	0.5	0.5	610.343	42.1999	34.5536	10.4911	0.5	0.5	3824.41	32.4728	14	5.75	0.5	0.25	1962.82	5	12.5	5	4	4710	35.987	67.0918	5.89286	5.12245	258768	202.424	10.3	926066	24.6821	11.8	9.7	1	2825.11	2	40	12	1	960	0	0	0	0	0	28.9886	25
	373	0.0134048						0.0107239						0.112601						0.0134048					0.0536193					0.0563003			0.557641					0.131367					0.00536193					0.0428954
NGBA19 initial		5	37.5	10	0.5	0.5	468.75	4	68.75	10	0.5	0.5	687.5	42	15	5.5	0.5	0.25	2596.39	5	37.5	4.05	3.5	9478.88	20	83.125	4.05	3.5	84046	21	8.1	46724.3	208	14.4	9.6	1	28753.9	49	39	7	1	13377	2	33.8	20	4	5408	16	28.1
(+)		7	37.5	10	0.5	0.5	656.25	6	68.75	10	0.5	0.5	1031.25	53.9658	15	5.5	0.5	0.25	3336.1	7	37.5	4.05	3.5	13270.4	28.5272	83.125	4.05	3.5	119880	29.7253	8.1	66137.9	226.801	14.4	9.6	1	31352.9	61.7871	39	7	1	16867.9	4	33.8	20	4	10816	23.67	28.1
(-)		3	37.5	10	0.5	0.5	281.25	2	68.75	10	0.5	0.5	343.75	30.0342	15	5.5	0.5	0.25	1856.68	3	37.5	4.05	3.5	5687.33	11.4728	83.125	4.05	3.5	48212.4	12.2747	8.1	27310.7	189.199	14.4	9.6	1	26154.9	36.2129	39	7	1	9886.12	0	33.8	20	4	0	8.32999	28.1
NGBA19 theory		5	37.5	10	0.5	0.5	468.75	0	0	0	0	0	0	42	15	5.5	0.5	0.25	2596.39	5	37.5	4.05	3.5	9478.88	0	0	0	0	0	21	8.1	46724.3	208	14.4	9.6	1	28753.9	49	39	7	1	13377	2	33.8	20	4	5408	16	28.1
(+)		7	37.5	10	0.5	0.5	656.25	0	0	0	0	0	0	53.9836	15	5.5	0.5	0.25	3337.2	7	37.5	4.05	3.5	13270.4	0	0	0	0	0	29.7315	8.1	66151.5	227.078	14.4	9.6	1	31391.2	61.8099	39	7	1	16874.1	4	33.8	20	4	10816	23.6741	28.1
(-)		3	37.5	10	0.5	0.5	281.25	0	0	0	0	0	0	30.0164	15	5.5	0.5	0.25	1855.57	3	37.5	4.05	3.5	5687.33	0	0	0	0	0	12.2685	8.1	27297.1	188.922	14.4	9.6	1	26116.6	36.1901	39	7	1	9879.91	0	33.8	20	4	0	8.32594	28.1
	431	0.0348028						0.0278422						0.111369						0.0139211					0.0487239					0.0533643			0.542923					0.118329					0.00232019					0.0417633
NGBA19 filtered 40µm		15	37.5	10	0.5	0.5	1406.25	12	62.5	14.5833	0.5	0.5	2734.38	48	15	5.75	0.5	0.25	3108.6	6	25	2.5	1.45833	2432.68	21	90.4762	2.5	2.20238	36759	23	8.65	62322.5	234	17.6	9.2	1	37889.3	51	49	11	1	27489	1	30	15	4	1800	18	31.5
(+)		22.4578	37.5	10	0.5	0.5	2105.42	18.6945	62.5	14.5833	0.5	0.5	4259.8	60.8008	15	5.75	0.5	0.25	3937.61	8	25	2.5	1.45833	3243.58	29.7603	90.4762	2.5	2.20238	52093.4	32.1456	8.65	87104	254.27	17.6	9.2	1	41171.4	64.143	49	11	1	34573.1	3	30	15	4	5400	26.1401	31.5
(-)		7.54222	37.5	10	0.5	0.5	707.083	5.30555	62.5	14.5833	0.5	0.5	1208.95	35.1992	15	5.75	0.5	0.25	2279.59	4	25	2.5	1.45833	1621.79	12.2397	90.4762	2.5	2.20238	21424.7	13.8544	8.65	37540.9	213.73	17.6	9.2	1	34607.1	37.857	49	11	1	20404.9	0	30	15	4	0	9.85992	31.5
	1115	0.18296						0.391031						0.129148						0					0.0197309					0.125561			0.104933					0.032287					0.00807175					0.00627803
C11 initial		204	30.4688	11.0938	0.5	0.5	17238.6	436	62.5	10.1087	1	0.5	137731	144	7.5	3.75	0.5	0.25	2967.3	0	0	0	0	0	22	68.1818	1.47727	1.38636	10239.9	140	8.25429	329636	117	20	5	2	23400	36	50	25	3	135000	9	30	20	4	21600	7	30
(+)		229.304	30.4688	11.0938	0.5	0.5	19376.9	467.937	62.5	10.1087	1	0.5	147820	165.949	7.5	3.75	0.5	0.25	3419.58	0	0	0	0	0	31.1021	68.1818	1.47727	1.38636	14476.4	161.686	8.25429	380698	137.058	20	5	2	27411.5	47.5686	50	25	3	178382	11	30	20	4	26400	9	30
(-)		178.696	30.4688	11.0938	0.5	0.5	15100.4	404.063	62.5	10.1087	1	0.5	127642	122.051	7.5	3.75	0.5	0.25	2515.02	0	0	0	0	0	12.8979	68.1818	1.47727	1.38636	6003.33	118.314	8.25429	278575	96.9425	20	5	2	19388.5	24.4314	50	25	3	91617.8	7	30	20	4	16800	5	30
C11 theory		204	30.4688	11.0938	0.5	0.5	17238.6	0	0	0	0	0	0	144	7.5	3.75	0.5	0.25	2967.3	0	0	0	0	0	0	0	0	0	0	140	8.25429	329636	117	20	5	2	23400	0	0	0	0	0	9	30	20	4	21600	7	30
(+)		229.304	30.4688	11.0938	0.5	0.5	19376.9	0	0	0	0	0	0	165.935	7.5	3.75	0.5	0.25	3419.31	0	0	0	0	0	0	0	0	0	0	161.674	8.25429	380668	137.048	20	5	2	27409.6	0	0	0	0	0	11	30	20	4	26400	9	30
(-)		178.696	30.4688	11.0938	0.5	0.5	15100.4	0	0	0	0	0	0	122.065	7.5	3.75	0.5	0.25	2515.29	0	0	0	0	0	0	0	0	0	0	118.326	8.25429	278605	96.9521	20	5	2	19390.4	0	0	0	0	0	7	30	20	4	16800	5	30
	1251	0.439648						0.200639						0.11271						0.00479616					0.00319744					0.0847322			0.127898					0.0119904					0.000799361					0.0103917
C11 filtered 40µm		550	30.4688	11.0938	0.5	0.5	46476.7	251	57.5	10.75	1	0.5	77574.7	141	7.5	3.75	0.5	0.25	2905.48	6	35.4167	1.20833	1.20833	974.231	4	62.5	1.25	1.25	1226.56	106	8.25429	249582	160	20	5	2	32000	15	50	25	3	56250	1	30	20	4	2400	13	30
(+)		584.409	30.4688	11.0938	0.5	0.5	49384.4	278.763	57.5	10.75	1	0.5	86155.1	162.923	7.5	3.75	0.5	0.25	3357.23	8	35.4167	1.20833	1.20833	1298.98	6	62.5	1.25	1.25	1839.84	125.306	8.25429	295038	183.153	20	5	2	36630.5	22.5454	50	25	3	84545.3	3	30	20	4	7200	20.0301	30
(-)		515.591	30.4688	11.0938	0.5	0.5	43569.1	223.237	57.5	10.75	1	0.5	68994.2	119.077	7.5	3.75	0.5	0.25	2453.73	4	35.4167	1.20833	1.20833	649.488	2	62.5	1.25	1.25	613.281	86.6944	8.25429	204126	136.847	20	5	2	27369.5	7.4546	50	25	3	27954.7	0	30	20	4	0	5.96993	30
	526	0						0.380228						0.108365						0					0.0209125					0.368821			0.102662					0.00570342					0.00380228					0.0095057
C19 initial		0	0	0	0	0	0	200	55.3	7.6	0.25	0.25	5253.5	57	10.5	6.6	0.5	0.25	2983.37	0	0	0	0	0	11	75.7	2.95455	2.75	22715	194	4.65	81663.7	54	17	10.4	1	9547.2	3	33.3	8.3	1	829.17	2	22.5	18	4	3240	5	24.5
(+)		0	0	0	0	0	0	221.822	55.3	7.6	0.25	0.25	5826.7	70.9729	10.5	6.6	0.5	0.25	3714.71	0	0	0	0	0	17.4323	75.7	2.95455	2.75	35997.6	215.689	4.65	90793.5	67.6437	17	10.4	1	11959.4	5	33.3	8.3	1	1381.95	4	22.5	18	4	6480	7	24.5
(-)		0	0	0	0	0	0	178.178	55.3	7.6	0.25	0.25	4680.3	43.0271	10.5	6.6	0.5	0.25	2252.03	0	0	0	0	0	4.56775	75.7	2.95455	2.75	9432.4	172.311	4.65	72533.9	40.3563	17	10.4	1	7135	1	33.3	8.3	1	276.39	0	22.5	18	4	0	3	24.5
C19 theory		0	0	0	0	0	0	0	0	0	0	0	0	57	10.5	6.6	0.5	0.25	2983.37	0	0	0	0	0	0	0	0	0	0	194	4.65	81663.7	54	17	10.4	1	9547.2	3	33.3	8.3	1	829.17	2	22.5	18	4	3240	5	24.5
(+)		0	0	0	0	0	0	0	0	0	0	0	0	70.9729	10.5	6.6	0.5	0.25	3714.71	0	0	0	0	0	0	0	0	0	0	215.689	4.65	90793.5	67.6437	17	10.4	1	11959.4	5	33.3	8.3	1	1381.95	4	22.5	18	4	6480	7	24.5
(-)		0	0	0	0	0	0	0	0	0	0	0	0	43.0271	10.5	6.6	0.5	0.25	2252.03	0	0	0	0	0	0	0	0	0	0	172.311	4.65	72533.9	40.3563	17	10.4	1	7135	1	33.3	8.3	1	276.39	0	22.5	18	4	0	3	24.5
	468	0.0320513						0.363248						0.0555556						0.00213675					0.0149573					0.444444			0.0726496					0.00641026					0					0.00854701
C19 filtered 40µm		15	25	10	0.25	0.25	234.375	170	55.3	7.6	0.25	0.25	4465.47	26	10.5	6.6	0.5	0.25	1360.84	1	37.5	2.5	2.5	735.938	7	64.2857	4.7619	3.09524	28115.8	208	4.65	87556.9	34	17	10.4	1	6011.2	3	33.3	8.3	1	829.17	0	0	0	0	0	4	24.5
(+)		22.4684	25	10	0.25	0.25	351.069	190.392	55.3	7.6	0.25	0.25	5001.13	35.7125	10.5	6.6	0.5	0.25	1869.19	3	37.5	2.5	2.5	2207.81	9	64.2857	4.7619	3.09524	36148.9	229.069	4.65	96426	45.0057	17	10.4	1	7957.01	5	33.3	8.3	1	1381.95	0	0	0	0	0	6	24.5
(-)		7.53159	25	10	0.25	0.25	117.681	149.608	55.3	7.6	0.25	0.25	3929.82	16.2875	10.5	6.6	0.5	0.25	852.486	0	37.5	2.5	2.5	0	5	64.2857	4.7619	3.09524	20082.7	186.931	4.65	78687.9	22.9943	17	10.4	1	4065.39	1	33.3	8.3	1	276.39	0	0	0	0	0	2	24.5
	1393	0.694903						0.0581479						0.0308686						0					0.005743					0.0646088			0.129218					0.00358938					0					0.0129218
C27 initial		968	33.2645	7.95996	0.5	0.5	64077.7	81	63.8889	13.8889	0.5	0.5	17968.8	43	10	6.9	0.5	0.25	2244.71	0	0	0	0	0	8	137.5	5.78125	4.75	111769	90	5	47100	180	14	10.4	1	26208	5	42	12.5	1	2625	0	0	0	0	0	18	26.8056
(+)		1001.68	33.0093	7.95996	0.5	0.5	65798.8	98.1195	63.8889	13.8889	0.5	0.5	21766.5	55.6527	10	6.9	0.5	0.25	2905.21	0	0	0	0	0	10	137.5	5.78125	4.75	139712	107.983	5	56511.4	204.538	14	10.4	1	29780.8	7	42	12.5	1	3675	0	0	0	0	0	26.2617	26.8056
(-)		934.317	33.0093	7.95996	0.5	0.5	61373.6	63.8805	63.8889	13.8889	0.5	0.5	14171	30.3473	10	6.9	0.5	0.25	1584.21	0	0	0	0	0	6	137.5	5.78125	4.75	83827	72.0165	5	37688.6	155.462	14	10.4	1	22635.2	3	42	12.5	1	1575	0	0	0	0	0	9.73832	26.8056
C27 theory		968	33.2645	7.95996	0.5	0.5	64077.7	0	0	0	0	0	0	43	10	6.9	0.5	0.25	2244.71	0	0	0	0	0	0	0	0	0	0	90	5	47100	180	14	10.4	1	26208	0	0	0	0	0	0	0	0	0	0	18	26.8056
(+)		1001.68	33.0093	7.95996	0.5	0.5	65798.8	0	0	0	0	0	0	55.6527	10	6.9	0.5	0.25	2905.21	0	0	0	0	0	0	0	0	0	0	107.983	5	56511.4	204.538	14	10.4	1	29780.8	0	0	0	0	0	0	0	0	0	0	26.2617	26.8056
(-)		934.317	33.0093	7.95996	0.5	0.5	61373.6	0	0	0	0	0	0	30.3473	10	6.9	0.5	0.25	1584.21	0	0	0	0	0	0	0	0	0	0	72.0165	5	37688.6	155.462	14	10.4	1	22635.2	0	0	0	0	0	0	0	0	0	0	9.73832	26.8056
	867	0.575548						0.0934256						0.0461361						0.0011534					0.00807382					0.0634371			0.192618					0					0					0.017301
C27 filtered 40µm		499	33.0093	7.95996	0.5	0.5	32778.4	81	63.8889	13.8889	0.5	0.5	17968.8	40	10	6.9	0.5	0.25	2088.1	1	37.5	2.5	2.5	735.938	7	146.429	5.17857	4.28571	83746.7	55	5	28783.3	167	14	10.4	1	24315.2	0	0	0	0	0	0	0	0	0	0	15	26.8056
(+)		527.525	33.0093	7.95996	0.5	0.5	34652.2	97.7958	63.8889	13.8889	0.5	0.5	21694.7	52.1068	10	6.9	0.5	0.25	2720.11	3	37.5	2.5	2.5	2207.81	9	146.429	5.17857	4.28571	107674	69.0671	5	36145.1	189.759	14	10.4	1	27628.9	0	0	0	0	0	0	0	0	0	0	22.5251	26.8056
(-)		470.475	33.0093	7.95996	0.5	0.5	30904.7	64.2042	63.8889	13.8889	0.5	0.5	14242.8	27.8932	10	6.9	0.5	0.25	1456.09	0	37.5	2.5	2.5	0	5	146.429	5.17857	4.28571	59819.1	40.9329	5	21421.5	144.241	14	10.4	1	21001.5	0	0	0	0	0	0	0	0	0	0	7.47491	26.8056
	1105	0.00542986						0.00180995						0.710407						0.000904977					0.00361991					0.0506787			0.177376					0.0280543					0.00180995					0.0199095
ASSO initial		6	37.5	7	0.5	0.5	393.75	2	125	12.5	0.5	0.5	781.25	785	15	6.25	0.5	0.25	55460.3	1	37.5	7.5	3.25	4496.58	4	112.5	6.5625	5.3125	58645	56	7.8	111260	196	14	10.4	1	28537.6	31	28.1	8.2	1	7143.02	2	30	18.8	4	4512	22	14.4
(+)		8	37.5	7	0.5	0.5	525	4	125	12.5	0.5	0.5	1562.5	814.552	15	6.25	0.5	0.25	57548.1	3	37.5	7.5	3.25	13489.7	6	112.5	6.5625	5.3125	87967.5	70.2908	7.8	139653	220.888	14	10.4	1	32161.3	41.7587	28.1	8.2	1	9622.03	4	30	18.8	4	9024	31.1012	14.4
(-)		4	37.5	7	0.5	0.5	262.5	0	125	12.5	0.5	0.5	0	755.448	15	6.25	0.5	0.25	53372.4	0	37.5	7.5	3.25	0	2	112.5	6.5625	5.3125	29322.5	41.7092	7.8	82867.5	171.112	14	10.4	1	24913.9	20.2413	28.1	8.2	1	4664.01	0	30	18.8	4	0	12.8988	14.4
ASSO theory		6	37.5	7	0.5	0.5	393.75	0	0	0	0	0	0	785	15	6.25	0.5	0.25	55460.3	1	37.5	7.5	3.25	4496.58	0	0	0	0	0	56	7.8	111260	196	14	10.4	1	28537.6	31	28.1	8.2	1	7143.02	2	30	18.8	4	4512	22	14.4
(+)		8	37.5	7	0.5	0.5	525	0	0	0	0	0	0	814.486	15	6.25	0.5	0.25	57543.4	3	37.5	7.5	3.25	13489.7	0	0	0	0	0	70.2901	7.8	139652	220.883	14	10.4	1	32160.5	41.7584	28.1	8.2	1	9621.96	4	30	18.8	4	9024	31.1011	14.4
(-)		4	37.5	7	0.5	0.5	262.5	0	0	0	0	0	0	755.514	15	6.25	0.5	0.25	53377.1	0	37.5	7.5	3.25	0	0	0	0	0	0	41.7099	7.8	82868.8	171.117	14	10.4	1	24914.7	20.2416	28.1	8.2	1	4664.08	0	30	18.8	4	0	12.8989	14.4
	1066	0.0103189						0						0.727017						0.00281426					0.000938086					0.0459662			0.174484					0.0196998					0.00562852					0.0131332
ASSO filtered 40µm		11	37.5	15	0.5	0.5	1546.88	0	0	0	0	0	0	775	12.5	6.25	0.5	0.25	45628.1	3	30.8333	3.33333	2.5	3025.52	1	100	6.25	5	11775	49	5.9	42132.8	186	9	7.1	1	11885.4	21	36.2	8.6	1	6537.72	6	31	16	4	11904	14	30
(+)		17.467	37.5	15	0.5	0.5	2456.29	0	0	0	0	0	0	803.509	12.5	6.25	0.5	0.25	47306.6	5	30.8333	3.33333	2.5	5042.53	3	100	6.25	5	35325	62.401	5.9	53655.7	210.287	9	7.1	1	13437.3	29.8929	36.2	8.6	1	9306.27	8	31	16	4	15872	21.2853	30
(-)		4.53304	37.5	15	0.5	0.5	637.459	0	0	0	0	0	0	746.491	12.5	6.25	0.5	0.25	43949.7	1	30.8333	3.33333	2.5	1008.51	0	100	6.25	5	0	35.599	5.9	30610	161.713	9	7.1	1	10333.5	12.1071	36.2	8.6	1	3769.17	4	31	16	4	7936	3.5715	30
	398	0.339196						0						0						0.0502513					0.00502513					0.497487			0.0477387					0.0100503					0					0.0477387
RC2229 initial		135	13.1	4.8	0.5	0.5	2122.2	0	0	0	0	0	0	0	0	0	0	0	0	20	33	5.8	2.6	48494.2	2	80	5.8	5.1	16654.6	198	4.8	91676.3	19	6.6	5.3	1	664.62	4	35	10	1	1400	0	0	0	0	0	19	35.3
(+)		153.512	13.1	4.8	0.5	0.5	2413.21	0	0	0	0	0	0	0	0	0	0	0	0	28.5423	33	5.8	2.6	69206.8	4	80	5.8	5.1	33309.1	217.551	4.8	100729	27.337	6.6	5.3	1	956.249	6	35	10	1	2100	0	0	0	0	0	27.337	35.3
(-)		181.108	13.1	4.8	0.5	0.5	2847.02	0	0	0	0	0	0	0	0	0	0	0	0	11.4577	33	5.8	2.6	27781.5	0	80	5.8	5.1	0	178.449	4.8	82624.1	10.663	6.6	5.3	1	372.991	2	35	10	1	700	0	0	0	0	0	18.4461	35.3
RC2229 theory		135	13.1	4.8	0.5	0.5	2122.2	0	0	0	0	0	0	0	0	0	0	0	0	20	33	5.8	2.6	48494.2	0	0	0	0	0	198	4.8	91676.3	19	6.6	5.3	1	664.62	4	35	10	1	1400	0	0	0	0	0	19	35.3
(+)		153.512	13.1	4.8	0.5	0.5	2413.21	0	0	0	0	0	0	0	0	0	0	0	0	28.5423	33	5.8	2.6	69206.8	0	0	0	0	0	217.141	4.8	100539	27.3283	6.6	5.3	1	955.943	6	35	10	1	2100	0	0	0	0	0	27.3283	35.3
(-)		181.108	13.1	4.8	0.5	0.5	2847.02	0	0	0	0	0	0	0	0	0	0	0	0	11.4577	33	5.8	2.6	27781.5	0	0	0	0	0	178.859	4.8	82813.8	10.6717	6.6	5.3	1	373.297	2	35	10	1	700	0	0	0	0	0	19.8573	35.3
	598	0						0						0						0.0301003					0.0100334					0.824415			0.0802676					0.0083612					0.00501672					0.041806
RC2229 filtered 40µm		0	0	0	0	0	0	0	0	0	0	0	0	0	0	0	0	0	0	18	30.5556	4	1.84722	19628.3	6	62.5	6.625	5.58333	50403.5	493	4.8	228265	48	6.6	5.3	1	1679.04	5	35	10	1	1750	3	50.8	20	4	12192	25	35.3
(+)		0	0	0	0	0	0	0	0	0	0	0	0	0	0	0	0	0	0	26.1895	30.5556	4	1.84722	28558.6	8	62.5	6.625	5.58333	67204.7	511.236	4.8	236708	61.0229	6.6	5.3	1	2134.58	7	35	10	1	2450	5	50.8	20	4	20320	34.593	35.3
(-)		0	0	0	0	0	0	0	0	0	0	0	0	0	0	0	0	0	0	9.81053	30.5556	4	1.84722	10698	4	62.5	6.625	5.58333	33602.4	474.764	4.8	219821	34.9771	6.6	5.3	1	1223.5	3	35	10	1	1050	1	50.8	20	4	4064	15.407	35.3
	525	0.00380952						0.00380952						0						0.0628571					0.0533333					0.794286			0.0438095					0.0152381					0					0.0209524
RC 2234 initial		2	25	7.5	0.5	0.5	93.75	2	50	12.5	0.5	0.5	312.5	0	0	0	0	0	0	33	24.8485	3.95	3.3	39085.5	28	92.8571	3.95	3.3	123930	417	5.1	231587	23	7.9	6.1	1	1108.37	8	29	9	1	2088	0	0	0	0	0	11	24.3
(+)		4	25	7.5	0.5	0.5	187.5	4	50	12.5	0.5	0.5	625	0	0	0	0	0	0	43.8997	24.8485	3.95	3.3	51995.2	38.091	92.8571	3.95	3.3	168593	435.153	5.1	241669	32.1916	7.9	6.1	1	1551.31	10	29	9	1	2610	0	0	0	0	0	13	24.3
(-)		0	25	7.5	0.5	0.5	0	0	50	12.5	0.5	0.5	0	0	0	0	0	0	0	23.8683	24.8485	3.95	3.3	28269.8	19.3417	92.8571	3.95	3.3	85607.6	430.754	5.1	239226	13.8084	7.9	6.1	1	665.426	6	29	9	1	1566	0	0	0	0	0	9	24.3
RC 2234 theory		2	25	7.5	0.5	0.5	93.75	0	0	0	0	0	0	0	0	0	0	0	0	33	24.8485	3.95	3.3	39085.5	0	0	0	0	0	417	5.1	231587	23	7.9	6.1	1	1108.37	8	29	9	1	2088	0	0	0	0	0	11	24.3
(+)		4	25	7.5	0.5	0.5	187.5	0	0	0	0	0	0	0	0	0	0	0	0	43.8997	24.8485	3.95	3.3	51995.2	0	0	0	0	0	435.153	5.1	241669	32.1916	7.9	6.1	1	1551.31	10	29	9	1	2610	0	0	0	0	0	13	24.3
(-)		0	25	7.5	0.5	0.5	0	0	0	0	0	0	0	0	0	0	0	0	0	23.8683	24.8485	3.95	3.3	28269.8	0	0	0	0	0	431.514	5.1	239648	13.8084	7.9	6.1	1	665.426	6	29	9	1	1566	0	0	0	0	0	9	24.3
	601	0						0						0						0.0449251					0.0532446					0.803661			0.0299501					0.00831947					0.00499168					0.0549085
RC 2234 filtered 40µm		0	0	0	0	0	0	0	0	0	0	0	0	0	0	0	0	0	0	27	21.9444	3.7037	2.75	23828.4	32	67.9688	5.27344	4.21875	182326	483	5.8	394548	18	7.8	4	1	561.6	5	19	9	1	855	3	56.7	18	4	12247.2	33	31.7
(+)		0	0	0	0	0	0	0	0	0	0	0	0	0	0	0	0	0	0	36.9531	21.9444	3.7037	2.75	32612.3	42.7882	67.9688	5.27344	4.21875	243793	502.087	5.8	410139	26.1901	7.8	4	1	817.131	7	19	9	1	1197	5	56.7	18	4	20412	43.9459	31.7
(-)		0	0	0	0	0	0	0	0	0	0	0	0	0	0	0	0	0	0	17.0469	21.9444	3.7037	2.75	15044.5	21.2118	67.9688	5.27344	4.21875	120858	463.913	5.8	378956	9.8099	7.8	4	1	306.069	3	19	9	1	513	1	56.7	18	4	4082.4	22.0541	31.7
	608	0.274671						0.108553						0.0921053						0.00164474					0.0328947					0.363487			0.0756579					0.0246711					0					0.0213816
C10 initial		167	28.1667	8.66667	0.5	0.5	10191.6	66	67.3913	4.78261	1	0.5	10636.1	56	7.5	5	0.5	0.25	1566.08	1	25	1.25	1.25	122.656	20	75	1.3125	1.3125	8113.71	221	8.27421	524131	46	20	5	2	9200	15	50	25	3	56250	0	0	0	0	0	13	30
(+)		188.572	28.1667	8.66667	0.5	0.5	11508.1	81.034	67.3913	4.78261	1	0.5	13058.9	69.9755	7.5	5	0.5	0.25	1956.91	3	25	1.25	1.25	367.969	28.62	75	1.3125	1.3125	11610.7	244.246	8.27421	579263	58.7806	20	5	2	11756.1	22.4968	50	25	3	84363.1	0	0	0	0	0	19.9909	30
(-)		145.428	28.1667	8.66667	0.5	0.5	8875.17	50.966	67.3913	4.78261	1	0.5	8213.32	42.0245	7.5	5	0.5	0.25	1175.24	0	25	1.25	1.25	0	11.38	75	1.3125	1.3125	4616.7	197.754	8.27421	468999	33.2194	20	5	2	6643.88	7.50318	50	25	3	28136.9	0	0	0	0	0	6.00908	30
C10 theory		167	28.1667	8.66667	0.5	0.5	10191.6	0	0	0	0	0	0	56	7.5	5	0.5	0.25	1566.08	1	25	1.25	1.25	122.656	0	0	0	0	0	221	8.27421	524131	46	20	5	2	9200	0	0	0	0	0	0	0	0	0	0	13	30
(+)		188.572	28.1667	8.66667	0.5	0.5	11508.1	0	0	0	0	0	0	69.9551	7.5	5	0.5	0.25	1956.34	3	25	1.25	1.25	367.969	0	0	0	0	0	244.055	8.27421	578808	58.7655	20	5	2	11753.1	0	0	0	0	0	0	0	0	0	0	19.9887	30
(-)		145.428	28.1667	8.66667	0.5	0.5	8875.17	0	0	0	0	0	0	42.0449	7.5	5	0.5	0.25	1175.81	0	25	1.25	1.25	0	0	0	0	0	0	197.945	8.27421	469454	33.2345	20	5	2	6646.89	0	0	0	0	0	0	0	0	0	0	6.01128	30
	447	0.158837						0.118568						0.0872483						0					0					0.416107			0.105145					0.0447427					0					0.0671141
C10 filtered 40µm		71	28.1667	8.66667	1	0.5	8665.94	53	80.5556	15.2778	1	0.5	32613.8	39	7.5	5	0.5	0.25	1090.66	0	0	0	0	0	0	0	0	0	0	186	8.27421	441124	47	20	5	2	9400	20	50	25	3	75000	0	0	0	0	0	30	30
(+)		86.147	28.1667	8.66667	1	0.5	10514.7	66.3964	80.5556	15.2778	1	0.5	40857.4	50.694	7.5	5	0.5	0.25	1417.69	0	0	0	0	0	0	0	0	0	0	206.426	8.27421	489566	59.711	20	5	2	11942.2	28.567	50	25	3	107126	0	0	0	0	0	40.3689	30
(-)		55.853	28.1667	8.66667	1	0.5	6817.17	39.6036	80.5556	15.2778	1	0.5	24370.3	27.306	7.5	5	0.5	0.25	763.628	0	0	0	0	0	0	0	0	0	0	165.574	8.27421	392681	34.289	20	5	2	6857.79	11.433	50	25	3	42873.6	0	0	0	0	0	19.6311	30
	718	0						0						0.228412						0					0.193593					0.0988858			0.213092					0.0654596					0.0278552					0.160167
NDO-23-1 initial		0	0	0	0	0	0	0	0	0	0	0	0	164	20	10	0.5	0.25	25104.3	0	0	0	0	0	139	77.2482	6.19604	3.40827	1.03235e+06	71	8.7	195742	153	15	9	1	20655	47	33.2	10.4	1	16228.2	20	40	20	4	64000	115	28.5
(+)		0	0	0	0	0	0	0	0	0	0	0	0	186.048	20	10	0.5	0.25	28479.3	0	0	0	0	0	159.751	77.2482	6.19604	3.40827	1.18647e+06	86.6774	8.7	238964	174.506	15	9	1	23558.3	59.9898	33.2	10.4	1	20713.3	28.6424	40	20	4	91655.8	134.262	28.5
(-)		0	0	0	0	0	0	0	0	0	0	0	0	141.952	20	10	0.5	0.25	21729.3	0	0	0	0	0	118.249	77.2482	6.19604	3.40827	878234	55.3226	8.7	152521	131.494	15	9	1	17751.7	34.0102	33.2	10.4	1	11743	11.3576	40	20	4	36344.2	95.738	28.5
NDO-23-1 theory		0	0	0	0	0	0	0	0	0	0	0	0	164	20	10	0.5	0.25	25104.3	0	0	0	0	0	0	0	0	0	0	71	8.7	195742	153	15	9	1	20655	0	0	0	0	0	0	0	0	0	0	0	0
(+)		0	0	0	0	0	0	0	0	0	0	0	0	186.053	20	10	0.5	0.25	28480	0	0	0	0	0	0	0	0	0	0	86.6786	8.7	238967	174.51	15	9	1	23558.9	0	0	0	0	0	0	0	0	0	0	0	0
(-)		0	0	0	0	0	0	0	0	0	0	0	0	141.947	20	10	0.5	0.25	21728.6	0	0	0	0	0	0	0	0	0	0	55.3214	8.7	152517	131.49	15	9	1	17751.1	0	0	0	0	0	0	0	0	0	0	0	0
	994	0						0.00603622						0.2334						0					0.372233					0.0704225			0.149899					0.0472837					0.0150905					0.100604
NDO-23-1 filtered 20µm		0	0	0	0	0	0	6	41.6667	10	0.5	0.5	625	232	20	10	0.5	0.25	35513.4	0	0	0	0	0	370	65.1351	6.98649	5.07432	3.41703e+06	70	8.7	192985	149	15	9.7	1	21679.5	47	44.7	12.1	1	25420.9	15	40	20	4	48000	100	31.1
(+)		0	0	0	0	0	0	8	41.6667	10	0.5	0.5	833.333	258.139	20	10	0.5	0.25	39514.6	0	0	0	0	0	399.871	65.1351	6.98649	5.07432	3.6929e+06	85.8106	8.7	236574	171.059	15	9.7	1	24889.1	60.1156	44.7	12.1	1	32514.7	22.5336	40	20	4	72107.4	118.588	31.1
(-)		0	0	0	0	0	0	4	41.6667	10	0.5	0.5	416.667	205.861	20	10	0.5	0.25	31512.2	0	0	0	0	0	340.129	65.1351	6.98649	5.07432	3.14116e+06	54.1894	8.7	149397	126.941	15	9.7	1	18469.9	33.8844	44.7	12.1	1	18327.1	7.46645	40	20	4	23892.6	81.412	31.1
[truncated: 24 more columns]
